# Supplementary material for: Functional framework of the kinetochore and spindle assembly checkpoint in Arabidopsis
Source: Plant Physiol. 2025 Sep 30;199(2):kiaf461. doi: 10.1093/plphys/kiaf461 (PMC12526889; doi:10.1093/plphys/kiaf461)
Supplement: kiaf461_Supplementary_Data [file kiaf461_supplementary_data.zip]

Archive with 36 entries (36 files):
- Figure S4_GUS_Yn_KNL1_Yc.lif
- Figure S4_GUS_Yn_Yc_BMF3.lif
- Figure S4_GUS_Yn_Yc_NDC80.lif
- Figure S4_KNL1_Yn_GUS_Yc.lif
- Figure S4_KNL1_Yn_MPS1_Yc.lif
- Figure S4_KNL1_Yn_Yc_BMF3.lif
- Figure S4_MPS1_Yn_KNL1_Yc.lif
- Figure S4_MPS1_Yn_Yc_GUS.lif
- Figure S4_MPS1_Yn_Yc_NDC80.lif
- Figure S4_Yn_BMF3_GUS_Yc.lif
- Figure S4_Yn_BMF3_KNL1_Yc.lif
- Figure S4_Yn_GUS_MPS1_Yc.lif
- Figure S4_Yn_NDC80_GUS_Yc.lif
- Figure S4_Yn_NDC80_MPS1_Yc.lif
- Supplementary Figure S1-S8_final.pdf
- Supplementary Table S1.xlsx
- Supplementary Table S2.xlsx
- Supplementary Table S3.xlsx
- Supplementary Table S4.xlsx
- Supplementary Table S5.xlsx
- Supplementary Video Legends.docx
- Supplementary Video S1.mp4
- Supplementary Video S10.mp4
- Supplementary Video S11.mp4
- Supplementary Video S12.mp4
- Supplementary Video S13.mp4
- Supplementary Video S14.mp4
- Supplementary Video S15.mp4
- Supplementary Video S2.mp4
- Supplementary Video S3.mp4
- Supplementary Video S4.mp4
- Supplementary Video S5.mp4
- Supplementary Video S6.mp4
- Supplementary Video S7.mp4
- Supplementary Video S8.mp4
- Supplementary Video S9.mp4
