# Supplementary material for: Functional framework of the kinetochore and spindle assembly checkpoint in Arabidopsis
Source: Plant Physiol. 2025 Sep 30;199(2):kiaf461. doi: 10.1093/plphys/kiaf461 (PMC12526889; doi:10.1093/plphys/kiaf461)
Supplement: kiaf461_Supplementary_Data [file kiaf461_supplementary_data.zip › Supplementary Table S1.xlsx]

## Sheet: IP list
			bait															Total unique protein: 863
			CENP-S	CENP-X	CENP-O	CENP-C	NDC80	NUF2	SPC24.1	SPC25	MIS12	DSN1	NNF1	NSL1.1	KNL1	ZWINT1.1		Annotation	Gene Symbol	AGI code
		1	CENP-X	CENP-X	CENP-O	AT1G56340	AT5G25980	NUF2	SPC24.1	SPC25	AT1G54870	DSN1	NNF1	AT3G49100	KNL1	ZWINT1.1		Core kinetochore [17 genes]
		2	CENP-S	AT2G41940	AT1G64390	AT1G76680	AT3G24490	NDC80	NUF2	AT3G52720	MIS12	AT1G56340	NUF2	AT2G21530	AT1G30680	ZWINT1.2		CCAN	CENP-S	AT5G50930
		3	AT5G04290	AT3G24490	AT2G47620	AT1G74090	AT5G64940	KNL1	KNL1	SPC24.1	NUF2	NUF2	AT5G04290	AT5G48220	AT3G13670	AT5G48220		CCAN	CENP-X	AT1G78790
		4	AT1G64390	AT5G57610	AT1G30680	AT5G36700	AT4G00450	NNF1	AT3G57320	MIS12	DSN1	KNL1	AT1G64390	AT4G32915	AT5G22780	KNL1		CCAN	CENP-O	AT5G10710
		5	AT3G07790	AT4G12640	AT5G22780	AT4G33030	AT4G00590	ZWINT1.1	NNF1	NDC80	KNL1	AT1G09210	AT3G13670	AT2G19770	AT1G19570	AT1G56340		CCAN	CENP-C	AT1G15660
		6	AT2G36130	AT5G06770	AT4G32620	AT5G14200	NDC80	AT1G09290	ZWINT1.1	AT2G45330	AT5G22470	NNF1	AT3G13200	AT5G02790	AT4G26480	NUF2		NDC80C	NDC80	AT3G54630
		7	AT3G04740	AT5G66100	AT3G04740	AT2G21530	AT4G33865	AT4G27380	AT5G64130	AT3G53700	NNF1	CENP-C	AT3G44850	AT5G03610	AT5G61960	AT1G19570		NDC80C	NUF2	AT1G61000
		8	AT4G20330	AT5G14610	AT3G13670	AT3G48420	AT1G60780	MIS12	NDC80	AT4G36700	AT2G42560	AT1G74260	AT3G04740	AT1G56340	AT5G66100	AT1G76680		NDC80C	SPC24.1	AT3G08880
		9	AT2G21530	AT5G52530	AT4G26480	AT5G48220	AT4G17060	CENP-C	MIS12	ZWINT1.1	AT5G39730	AT2G23120	AT1G04510	AT1G09210	AT1G64390	AT4G32915		NDC80C	SPC24.2	AT5G01570
		10	AT1G71720	AT5G51100	AT4G26740	AT2G31670	AT1G04510	AT2G45330	SPC25	AT2G16510	SPC24.1	MIS12	AT4G31770	AT5G09600	AT1G54870	AT4G26555		NDC80C	SPC25	AT3G48210
		11	AT1G30680	AT1G29400	AT2G36130	AT1G19570	AT2G21230	DSN1	AT5G48220	KNL1	CENP-C	NDC80	AT1G32490	AT4G27380	AT2G18940	AT4G27380		MIS12C	MIS12	AT5G35520
		12	AT3G19770	AT2G21230	AT1G65090	AT4G21210	AT5G25960	AT3G16060	AT3G63520	AT2G04940	AT1G11840	SPC24.1	AT4G20330	AT4G38710	ZWINT1.1	AT3G49100		MIS12C	DSN1	AT3G27520
		13	AT1G32490	AT4G36980	AT2G18940	AT2G23120	AT3G15590	AT3G16630	AT5G02790	AT4G19150	ZWINT1.1	AT5G19440	KNL1	AT3G49680	AT3G51620	AT5G39830		MIS12C	NNF1	AT4G19350
		14	AT4G27060	AT1G04510	AT3G13200	AT1G70310	AT5G51100	AT1G11840	AT5G24165	AT5G53170	NDC80	AT1G23820	DSN1	AT5G64130	AT2G47620	AT3G63520		MIS12C	NSL1.1	AT4G00525
		15	AT5G20170	AT5G64940	AT1G32490	AT5G34850	AT5G58430	AT1G09210	AT2G37040	AT5G42150	AT3G20070	AT1G70310	AT4G00450	AT1G60710	AT4G34430	AT1G29470		MIS12C	NSL1.2	AT1G01715
		16	AT2G41940	AT5G25980	AT4G20330	AT5G66530	AT3G49140	AT4G24840	AT1G09210	NNF1	AT5G07030	AT5G23290	AT4G00590	AT3G48750	AT4G33050	AT1G09210		KNL1C	KNL1	AT2G04235
		17	AT4G32915	AT5G38600	AT5G04290	AT5G22780	AT1G59910	AT3G13120	AT1G56340	AT2G21530	AT5G58070	AT2G45030	AT3G43190	CENP-C	AT1G71720	AT3G52720		KNL1C	ZWINT1.1	AT3G23910
		18	AT4G31770	AT4G27060	AT3G03140	AT5G13120	AT1G60770	AT1G63970	AT1G11840	AT3G44850	AT2G02740	AT5G49510	AT3G19770	AT4G30620	AT5G04290	AT4G18810		KNL1C	ZWINT1.2	AT3G24255
		19	AT3G13200	AT2G36130	AT5G15020	AT4G15110	AT2G15690	SPC24.1	AT4G31300	AT3G13120	AT2G28490	AT1G29990	AT1G19570	AT2G43640	AT5G41190	SPC24.1
		20	AT4G36980	AT4G26480	AT4G31770	AT2G23600	AT5G63180	AT2G02740	AT1G69250	AT3G14210	AT4G12130	AT3G54640	AT2G41940	AT4G24840	AT2G41800	AT5G64130		Annotation	Gene Symbol	AGI code
		21	AT1G19570	AT1G13450	AT3G07790	AT3G07720	AT5G59140	AT5G25980	AT3G49680	AT3G20070	AT5G48220	AT4G38710	AT2G21530	AT1G05140	AT4G38900	AT5G39730		Cell cycle-related (GO:0007049,GO:0051301,GO: 0008283, GO:0007059, GO:0006260, GO:0051276, GO:0042393) [518 genes]
		22	AT5G57610	AT5G04290	AT1G65580	AT3G03710	AT1G17690	AT4G37000	DSN1	AT1G12280	AT2G36870	AT5G19520	AT2G47620	AT2G17720	AT1G67580	AT5G19440		Protein MEI2-like 1	ML1	AT5G61960
		23	AT5G14610	AT3G07790	AT5G61960	AT2G31790	AT1G76880	AT2G21530	ZWINT1.2	AT1G76880	ZWINT1.2	AT3G20070	AT5G13010	AT3G52720	AT1G42780	AT1G23820		Protein MEI2-like 4	ML4	AT5G07290
		24	AT4G35890	AT4G00590	AT5G48620	AT3G63520	AT5G15640	AT2G25420	AT1G07370	AT5G39730	AT1G06000	ZWINT1.1	AT5G18190	AT1G74020	AT1G56340	AT3G03710		Protein MEI2-like 5	ML5	AT1G29400
		25	AT5G63320	AT1G51660	AT3G26730	AT4G32915	AT1G10870	AT1G60710	AT2G29570	AT4G15110	AT1G09290	AT3G13860	ZWINT1.1	AT2G01760	AT5G35980	NDC80		Callose synthase 9	CALS9	AT3G07160
		26	AT4G26480	AT4G00450	AT2G25320	AT3G23600	AT3G26730	AT2G30280	AT1G66680	AT1G32160	AT1G23820	AT5G16440	AT2G36130	AT2G34060	AT3G20250	CENP-C		Callose synthase 10	CALS10	AT2G36850
		27	AT4G00450	AT1G77760	AT5G64940	AT2G25420	AT5G13280	AT4G12790	AT3G54640	AT1G17810	AT1G10870	AT2G25980	AT4G38040	AT3G28950	AT5G18190	AT3G08030		NEDD8-activating enzyme E1 regulatory subunit AXR1	AXR1	AT1G05180
		28	AT4G00590	AT5G23680	AT1G49670	AT1G23820	AT4G25270	AT2G36870	AT2G31670	AT1G32360	AT2G05380	AT1G29470	AT4G36980	AT5G17560	AT4G20330	AT5G05730		Similarity to glutathione-S-transferase/glutaredoxin	MJC20.26	AT5G42150
		29	AT2G38280	AT3G16940	AT4G38040	AT4G18810	AT3G09180	AT3G10940	AT1G09290	ZWINT1.2	AT1G26470	AT2G19770	AT4G26480	AT5G12410	AT3G26730	AT3G02900		Isopentenyl-diphosphate Delta-isomerase I	IPP1	AT5G16440
		30	AT4G38040	AT1G57120	AT5G20170	AT3G01120	AT5G49220	AT4G25960	AT4G30620	AT3G56120	AT3G56120	AT2G29570	AT3G07790	AT1G59900	AT2G21530	NNF1		Vacuolar protein sorting-associated protein 9A	VPS9A	AT3G19770
		31	AT5G58070	AT2G41370	AT5G43500	AT3G28270	AT4G26480	AT5G04550	AT2G21530	AT2G36870	AT2G05840	AT5G13280	AT3G51620	AT1G11840	AT3G07790	AT2G21530		Cyclin-dependent kinase A-1	CDKA-1	AT3G48750
		32	AT5G38600	AT3G13200	AT5G38600	AT3G49680	AT3G60130	AT5G04810	AT1G19570	AT3G25840	SPC25	AT1G76680	AT5G20170	AT4G01900	AT3G13200	AT3G56120		Dual specificity phosphatase Cdc25	CDC25	AT5G03455
		33	AT5G35980	AT3G11100	AT4G27060	AT1G74260	AT3G54540	AT5G03160	AT2G27820	AT5G03160	AT2G21530	AT2G35810	AT1G30680	AT1G60680	AT5G15020	AT3G27300		Alpha,alpha-trehalose-phosphate synthase [UDP-forming] 1	TPS1	AT1G78580
		34	AT2G41060	AT4G31770	AT3G44990	AT2G14260	AT4G31780	AT1G53460	AT1G01860	AT1G49670	AT4G27170	AT1G45332	AT3G20070	AT1G21440	AT5G50850	AT5G12410		Patellin-4	PATL4	AT1G30690
		35	AT2G15690	AT4G01090	AT5G66100	AT3G10520	AT2G15430	AT3G48750	AT3G13120	NUF2	AT1G30870	AT5G47320	AT4G27060	AT2G29570	AT3G21100	AT2G39795		WD40 repeat-containing protein HOS15	HOS15	AT5G67320
		36	AT3G44850	AT2G37690	AT2G17410	AT1G77760	AT1G20910	AT1G78380	AT3G20070		AT5G04810	AT2G35120	AT3G03950	AT1G07370	AT5G17440	AT5G36700		Mitogen-activated protein kinase kinase 5	MKK5	AT3G21220
		37	AT4G23500	AT4G31780	AT2G41940	AT4G26555	KNL1	AT4G31560	AT2G42910		AT1G77090	AT4G24840	AT2G38280	AT3G03710	AT3G17590	MIS12		Proliferating cellular nuclear antigen 1	PCNA1	AT1G07370
		38	AT1G76680	AT1G66680	AT1G18660	AT1G77090	AT5G20170	AT2G35120	AT2G17720		AT4G31300	AT3G49080	AT5G22350	AT5G39830	AT4G38040	AT1G09290		Proliferating cell nuclear antigen 2	PCNA2	AT2G29570
		39	AT4G20020	AT1G54060	AT3G44850	AT2G42910	AT4G31850	AT5G58430	AT2G02740		AT1G69250	AT5G48480	AT3G21215	AT3G10940	AT1G67440	DSN1		Replication factor C subunit 3	RFC3	AT5G27740
		40	AT2G47620	AT3G52090	AT4G35890	AT3G48170	AT5G18550	AT2G35830	AT2G21250		AT1G53520	AT5G08580	AT3G12010	AT2G43940	AT2G35920	AT1G70310		Replication protein A 32 kDa subunit A	RPA2A	AT2G24490
		41	AT1G67580	AT1G12650	AT3G49100	AT5G14260	AT3G16940	AT3G56120	AT5G14120		AT1G76880	AT1G74560	AT5G14260	AT5G36700	AT5G36700	AT3G20070		Flap endonuclease 1	FEN1	AT5G26680
		42	AT3G18680	AT4G38040	AT1G21700	AT1G75330	AT1G80270	SPC25	AT5G07030		AT1G60710	AT5G12410	AT5G38600	AT2G43360	AT4G33400	AT3G54360		ABC transporter I family member 21	ABCI21	AT5G44110
		43	AT4G12430	AT5G22780	AT4G33050	AT3G53900	AT5G22780	AT3G02220	AT3G44850		AT3G13860	AT1G11840	AT2G15690	AT5G66120	NUF2	AT1G74260		P-loop containing nucleoside triphosphate hydrolases superfamily protein	F4JCC9_ARATH	AT3G19740
		44	AT1G60650	AT1G59910	AT2G41370	AT1G76690	ATMG00090	AT2G02070	AT4G24840		AT3G13670	AT1G31817	AT1G60710	AT5G66530	DSN1	AT4G15510		Twinkle homolog protein	T5I8.13	AT1G30680
		45	AT2G41370	AT5G59140	AT5G12410	AT1G67280	AT5G66100	AT5G23290	AT1G60710		AT3G16060	AT1G69250	AT2G41370	AT3G60130	AT1G23400	AT3G49680		Tryptophan synthase alpha chain	TRPA1	AT4G02610
		46	AT3G03950	AT2G35390	AT3G55070	AT3G54360	AT2G17410	AT3G20070	AT3G17170		AT1G64390	AT5G20080	AT4G23500	AT3G54540	AT2G25320	AT5G54750		Haloacid dehalogenase-like hydrolase (HAD) superfamily protein	T19K24.16	AT5G44730
		47	AT5G13280	AT1G17690	AT3G12010	AT1G08110	AT2G41940	AT4G36980	AT1G77090		AT3G16630	AT4G11820	AT5G56290	NUF2	AT3G44990	AT5G25980		DNA replication licensing factor MCM3	MCM3	AT5G46280
		48	AT3G62330	AT2G15430	AT1G60650	AT4G10120	AT5G57610	AT2G01760	AT4G35890		AT3G52720	AT2G21250	AT4G20020	NDC80	AT1G21700	AT5G58070		Protein CHROMATIN REMODELING 20	ATRX	AT1G08600
		49	AT5G61960	AT1G60650	AT5G49830	AT4G39970	AT4G12640	AT4G12650	AT1G23820		AT5G28750	AT5G09600	AT1G13450	AT3G56120	AT3G22150	AT4G21210		Late embryogenesis abundant domain-containing protein	F14N22.17	AT2G42560
		50	AT1G67870	AT3G26730	AT3G62330	AT1G66970	AT3G49100	AT2G04039	AT1G74260		AT1G44560	AT5G13520	AT5G22780	AT1G62180	AT3G23600	AT2G41090		NAP1-related protein 1	NRP1	AT1G74560
		51	AT3G12010	AT5G48620	AT4G38900	AT5G27380	AT1G73670	AT3G07880	AT5G03160		AT1G66680	AT1G08370	SPC24.1	AT3G48420	AT1G65090	AT2G17720		NAP1-related protein 2	NRP2	AT1G18800
		52	AT5G66100	AT4G17060	AT5G42920	AT3G28950	AT2G35390	AT1G19570	AT5G36700		AT4G36700	AT3G17250	AT4G21110	AT5G28750	AT5G63320	AT2G31670		PHD finger protein ALFIN-LIKE 2	AL2	AT3G11200
		53	AT5G48620	AT1G30680	AT1G67580	AT3G59980	AT5G63260	AT2G31670	AT3G21215		AT3G13120	AT5G12320	MIS12	AT4G18810	AT4G30825	AT4G33030		Sequence-specific DNA binding transcription factor	Q8VZI9_ARATH	AT3G11100
		54	AT5G06770	AT5G49220	AT2G39670	AT3G14930	AT1G12650	AT3G24170	AT1G70310		AT1G19990	AT3G27080	AT2G30800	AT2G35120	ZWINT1.2	AT4G37000		Tetratricopeptide repeat (TPR)-like superfamily protein	AP22.13	AT4G37210
		55	AT5G22780	AT4G25270	AT5G35980	AT5G43970	AT1G23080	AT2G44050	AT4G38710		AT5G23440	AT5G26860	AT1G56340	AT1G51680	AT2G30800	AT1G76690		GDSL esterase/lipase ESM1	ESM1	AT3G14210
		56	AT2G37040	AT5G41190	AT1G13870	AT1G09210	AT4G27080	AT2G42490	AT1G03110		AT5G27270	AT2G36870	AT4G12640	AT3G59840	AT4G35890	AT2G19770		COMPASS-like H3K4 histone methylase component WDR5A	WDR5A	AT3G49660
		57	AT1G09210	AT3G09180	AT3G20250	AT5G62530	AT5G07290	AT1G11720	AT5G39730		AT3G60900	AT5G26680	AT5G63320	AT5G23440	AT2G38280	AT4G12650		Tudor/PWWP/MBT superfamily protein	T17B22.17	AT3G03140
		58	AT2G30800	AT1G76880	AT4G24690	AT2G19770	AT3G25770	AT5G57330	AT4G18810		AT2G04039	AT1G09290	AT2G30280	AT1G19990	AT5G20930	AT1G60660		Transcription factor GTE3	GTE3	AT1G73150
		59	AT4G01090	AT2G42570	AT4G00450	AT5G20080	AT5G06770	AT5G13930	AT1G06000		AT1G12280	AT4G27070	AT4G36480	AT5G23290	AT3G13180	AT5G08640		Histone deacetylase 6	HDA6	AT5G63110
		60	AT1G42780	AT2G05840	AT4G00590	AT4G09670	AT3G27530	AT3G18420	AT3G52720		AT5G53490	AT5G66860	AT2G25320	AT2G27820	AT1G11430	AT2G43640		Histone deacetylase 19	HDA19	AT4G38130
		61	AT2G18940	AT2G35920	AT2G41800	AT3G57320	AT3G30070	AT5G07030	AT2G04280		AT2G44050	AT1G04870	AT1G04990	AT3G20070	AT3G45620	AT4G28780		SWI/SNF complex subunit SWI3A	SWI3A	AT2G47620
		62	AT4G31560	AT4G21110	AT2G35920	AT2G29630	AT2G45260	AT5G53070	AT2G43360		AT4G24840	AT2G41800	AT1G53720	AT2G04039	AT4G17060	AT2G45070		SWI/SNF complex subunit SWI3B	SWI3B	AT2G33610
		63	AT5G13010	AT4G17640	AT3G17590	AT2G21250	AT3G13200	AT3G51240	AT3G56120		AT3G48750	AT2G39795	AT3G24490	AT2G16510	AT5G64940	AT2G37040		SWI/SNF complex subunit SWI3C	SWI3C	AT1G21700
		64	AT1G53720	AT1G67580	AT3G09180	AT3G49100	AT1G30680	AT2G15430	CENP-C		AT3G49140	AT2G37400	AT5G24520	AT4G26840	AT4G26740	AT5G09600		SWI/SNF complex subunit SWI3D	SWI3D	AT4G34430
		65	AT5G56290	AT2G25320	AT1G26370	AT5G41970	AT3G20800	AT3G14210	AT5G28750		AT1G74020	AT3G27530	AT1G65580	AT5G03160	AT4G27080	AT5G02790		Chromatin structure-remodeling complex protein BSH	BSH	AT3G17590
		66	AT5G48220	AT4G33400	AT3G26410	AT3G55040	AT3G25840	AT4G20330	AT5G25980		AT5G58430	AT5G61030	AT1G09210	AT1G63970	AT1G12910	AT3G25770		Protein RNA-directed DNA methylation 3	RDM3	AT5G04290
		67	AT2G38610	AT3G06790	AT5G18190	AT5G19440	AT1G08600	AT4G09670	AT4G14570		AT5G63320	AT1G76090	AT3G15590	AT2G25420	AT3G19770	AT3G58010		CDPK-related kinase 3	CRK3-2	AT2G46700
		68	AT3G26730	AT5G18190	AT5G64730	AT4G38710	AT1G67580	AT1G76880	AT1G62180		AT1G56340	AT5G64130	AT3G20800	AT5G53490	AT5G47320	AT2G26670		CDPK-related kinase 4	CRK4	AT5G24430
		69	AT5G59140	AT5G50850	AT4G02500	AT2G35500	AT1G06460	AT3G22630	AT2G35120		AT3G02220	AT3G60900	AT5G14610	AT2G04940	AT5G55240	AT2G21250		Protein arginine N-methyltransferase PRMT10	PRMT10	AT1G04870
		70	AT1G04510	AT3G21220	AT3G16060	AT4G23600	AT4G38040	AT4G38710	AT3G60130		AT3G20370	AT4G31300	AT2G38610	AT2G44050	AT4G00450	AT3G56070		Protein arginine N-methyltransferase 1.1	PRMT11	AT4G29510
		71	AT1G55130	AT3G13180	AT2G21230	AT5G39730	AT4G10120	AT5G63110	AT3G27300		AT3G27570	AT1G55890	AT1G76680	AT5G49510	AT3G03950	AT3G43190		Probable NAD(P)H dehydrogenase (quinone) FQR1-like 3	MZN1.26	AT5G58800
		72	AT4G12650	AT3G04740	AT2G40980	AT1G30870	AT5G27380	AT5G36700	AT5G21430		AT3G04910	AT5G41190	AT1G67580	AT1G23820	AT4G24690	AT4G38710		Conserved oligomeric Golgi complex subunit 2	COG2	AT4G24840
		73	AT3G13670	AT1G20910	AT3G06790	AT3G52720	AT3G35640	AT5G39730	AT1G79050		AT4G26740	AT4G12650	AT5G57610	AT3G18420	AT5G56290	AT1G07370		Protein NCA1	NCA1	AT3G54360
		74	AT5G14260	AT1G10870	AT1G53720	AT5G53490	AT5G38600	AT2G43560	AT3G59840		AT3G51240	AT5G10920	NDC80	NNF1	AT1G50300	AT4G30620		tRNA modification 11 protein	TRM11-2	AT3G26410
		75	AT3G21215	AT2G28930	AT1G73150	AT1G60710	AT3G13120	AT4G01070	AT2G35830		AT4G28780	AT4G14800	AT4G02350	AT3G51240	AT2G34620	AT3G55250		Signal recognition particle 9 kDa protein	SRP9	AT3G49100
		76	AT5G18550	AT5G27270	AT2G15690	AT4G12650	AT4G27640	AT4G11820	AT5G23440		NSL1	AT1G07370	AT4G02960	ZWINT1.1	AT4G27060	AT5G14200		Diacylglycerol kinase 5	DGK5	AT2G20900
		77	AT5G50850	AT1G26370	AT4G05330	AT4G31300	AT4G27060	AT1G63610	AT4G10120		AT2G26740	AT4G19150	AT4G30820	AT4G28780	AT4G02350	AT3G28950		Phospholipid scramblase	F1O13.7	AT2G04940
		78	AT3G25840	AT5G63260	AT3G16630	AT4G04210	AT2G34620	AT1G19370	AT4G02570		AT1G71460	AT4G15790	AT3G26730	AT2G39470	AT4G02960	AT1G30690		BSD domain-containing protein	F15K9.5	AT1G03350
		79	AT1G30690	AT5G56290	AT4G31850	AT1G11430	AT4G30825	AT5G66120	AT2G16510		AT1G19570	AT1G08110	AT5G65930	AT4G16800	AT1G30690	AT2G34060		3-phosphoinositide-dependent protein kinase 1	PDPK1	AT5G04510
		80	AT3G12130	ATMG00290	AT2G46030	AT5G63320	AT2G41370	AT3G24490	AT1G74880		AT2G45330	AT5G57020	AT3G12130	AT1G10370	AT3G20890	AT5G27560		Protein kinase superfamily protein	Q8RWN3_ARATH	AT3G25840
		81	AT1G53460	AT2G47850	AT3G03950	AT5G36170	AT3G56860	AT2G21250	AT1G60660		AT3G11200	AT1G75330	AT1G73150	AT5G21430	AT5G06770	AT5G16290		SNF1-related protein kinase catalytic subunit alpha KIN11	KIN11	AT3G29160
		82	AT3G49680	AT1G16740	AT2G21530	AT5G39830	AT2G30800	AT3G21215	AT2G15820		AT5G51100	AT4G23500	AT2G36870	AT5G63860	AT1G32490	AT5G47840		CBL-interacting serine/threonine-protein kinase 3	CIPK3	AT2G26980
		83	AT4G17060	AT2G39670	AT5G07290	AT5G66120	AT2G29980	ATMG00290	AT5G22780		AT1G63610	AT5G14060	AT4G05330	AT1G74880	AT4G32915	AT4G29670		Probable serine/threonine-protein kinase PBL10	PBL10	AT2G28930
		84	AT1G73670	AT3G52720	AT3G13350	AT1G06000	AT5G18410	AT1G44560	AT2G25420		AT1G60650	AT5G46280	AT5G18550	AT1G71720	AT4G23500	AT3G17940		Serine/threonine-protein kinase TOUSLED	TOUSLED	AT5G20930
		85	AT1G74260	AT3G18165	AT1G10870	AT1G11840	AT5G44200	AT3G18380	AT5G53490		AT4G38710	AT5G54750	AT3G20560	AT2G26740	AT5G47820	AT5G47870		Flowering time control protein FPA	FPA	AT2G43410
		86	AT3G51620	AT3G12130	AT1G30690	AT1G60000	AT5G15020	AT1G23820	AT4G12790		AT1G54060	AT5G43970	AT1G60650	AT4G09670	AT4G00590	AT3G18680		SWR1-complex protein 4	SWC4	AT2G47210
		87	AT3G26560	AT3G03950	AT2G38280	AT5G09600	AT4G12650	AT1G21440	AT5G16440		AT4G13210	AT2G37230	AT1G12280	AT1G67280	AT4G20020	AT4G33625		Protein ACTIVITY OF BC1 COMPLEX KINASE 8	ABC1K8	AT5G64940
		88	AT2G31380	AT2G29200	AT1G10180	AT1G63970	AT4G28030	AT2G47620	AT5G23820		AT4G03180	AT2G25060	AT2G15430	AT1G19570	AT5G16180	AT1G27030		Serine/threonine-protein kinase WNK1	WNK1	AT3G04910
		89	AT1G80270	AT1G44560	AT5G41190	AT2G43560	AT1G05140	AT1G76680	AT3G49140		AT1G22180	AT2G34630	AT1G10870	AT4G29670	AT3G04740	AT5G13120		Serine/threonine-protein kinase D6PK	D6PK	AT5G55910
		90	AT1G66680	AT3G13120	AT3G20560	AT5G64940	AT3G26560	AT1G77090	AT5G38520		AT1G21440	AT1G53640	AT4G35890	AT2G45330	AT4G31560	AT3G10940		Protein kinase family protein	MRG7.15	AT5G18190
		91	AT2G37690	AT2G01760	AT4G03020	AT1G09290	AT1G64430	AT4G12320	AT3G28950		AT4G36980	AT2G45070	AT5G16010	AT3G11200	AT4G36980	AT1G60710		Dentin sialophosphoprotein-like protein	T5N23_120	AT3G54760
		92	AT2G03070	AT3G16060	AT5G19900	AT2G30390	AT5G50850	AT1G60680	AT1G74020		AT2G35920	ZWINT1.2	AT3G22190	AT1G74640	AT2G32950	AT5G64860		CBL-interacting serine/threonine-protein kinase 9	CIPK9	AT1G01140
		93	AT1G73150	AT5G35980	AT3G10940	AT1G11890	AT3G44850	AT1G03110	AT3G22630		AT5G04550	AT5G27330	AT3G13180	AT1G75280	AT2G21250	AT4G28730		Protein STABILIZED1	STA1	AT4G03430
		94	AT4G21210	AT5G07290	AT5G66055	AT3G55330	AT4G20330	ZWINT1.2	AT4G04320		AT3G55250	AT2G37690	AT4G33030	AT4G01070	AT1G09210	AT5G52560
		95	AT3G49140	AT4G04320	AT3G21100	AT3G25770	AT1G42440	AT5G63180	AT5G63320		AT1G16020	AT5G48680	AT4G27690	AT4G29590	AT3G03380	AT2G04039		Annotation	Gene Symbol	AGI code
		96	AT3G54760	AT3G16630	AT1G51660	AT3G55250	AT3G13670	AT1G54460	AT3G18420		AT1G75830	AT4G26760	AT4G18810	AT1G74560	AT3G55070	AT5G48960		Cytoskeleton-related (GO:0007010, 0008092) [774]
		97	AT3G06790	AT3G21215	AT4G30825	AT5G17530	AT4G01090	AT1G66970	AT4G18950		AT3G19650	AT4G37210	ZWINT1.2	AT1G18800	AT3G11100	AT5G03610		Protein PIR	PIR	AT5G18410
		98	AT5G64730	AT3G13670	AT4G17060	AT5G47840	AT1G30690	AT3G08030	AT4G29670		AT3G24170	AT1G17180	AT3G54360	AT4G13210	AT4G27640	AT1G06000		Probable prefoldin subunit 3	PFD3	AT5G49510
		99	AT1G06000	AT1G67870	AT4G33400	AT1G59900	AT5G04290	AT3G54640	AT3G51240		AT1G12650	AT3G07880	AT3G25840	AT3G28270	AT4G25960	AT4G13720		Probable prefoldin subunit 5	PFD5	AT5G23290
		100	AT5G02790	AT1G30690	AT1G72930	AT2G39070	AT4G38900	AT1G29470	AT1G04190		AT2G30280	AT2G03640	AT4G01090	AT1G70310	AT1G59910	AT3G54640		Prefoldin 6	PFD6	AT1G29990
		101	AT4G18810	AT5G18410	AT3G52720	AT3G06350	AT2G18940	AT5G17530	AT5G64370		AT1G24800	AT1G42440	AT1G76490	AT3G18680	AT3G16630	AT5G25960		Profilin-5	PRF5	AT2G19770
		102	AT1G13450	AT1G54870	AT2G45880	AT3G58010	AT3G16060	AT5G22780	AT1G23080		AT5G18410	AT2G17410	SPC25	AT1G77090	AT3G06790	AT5G44730		DNA repair RAD52-like protein 2	RAD52-2	AT5G47870
		103	AT5G09600	AT5G24520	AT2G02070	AT3G55400	AT4G21750	AT1G23870	AT4G16800		AT3G25840	AT1G18800	AT3G56860	AT4G31300	AT3G26410	AT1G01470		IQ domain-containing protein IQM	IQM1	AT4G33050
		104	AT1G10870	AT3G55250	AT1G75830	AT5G28750	AT1G10180	AT3G03710	AT5G48930		AT5G62530	AT4G02500	AT1G53460	AT4G21210	AT4G31850	AT1G74880		Craniofacial development protein	T3F20.22	AT1G53460
		105	AT5G28750	AT5G08720	AT2G30800	AT3G51260	AT1G26370	AT2G31380	AT1G32400		AT1G19370	AT1G16870	AT4G27640	AT3G55250	AT1G60780	AT3G55330		Formin-like protein 7	FH7	AT1G59910
		106	AT3G56860	AT3G02220	AT2G42570	AT5G38520	AT1G60650	AT3G25840	AT1G01140		AT3G03710	AT5G66140	AT3G59650	AT1G51210	AT4G12770	AT3G06350		Microtubule-associated protein 70-3	MAP70.3	AT2G01750
		107	AT2G19770	AT3G25840	AT1G64430	AT3G10940	AT3G16630	AT1G59910	AT1G11720		AT2G25320	AT4G06930	AT3G53700	AT5G16290	AT2G47210	AT4G24840		Protein WVD2-like 2	WDL2	AT1G54460
		108	AT4G31850	AT1G21600	AT1G29400	AT3G02730	AT2G25320	AT1G12650	AT1G42510		AT2G31380	AT2G24490	AT5G63180	AT3G13860	AT3G09180	AT3G24590		Protein MICROTUBULE BINDING PROTEIN 2C	MBP2C	AT5G08120
		109	AT3G24530	AT3G49140	AT3G29160	AT4G12320	AT3G52720	AT1G74260	AT4G09950		AT1G59910	AT5G08640	AT1G10180	AT1G66970	AT1G42440	AT3G23600		SPIRAL2, Microtubule-associated protein TORTIFOLIA1	SPR2, TOR1	AT4G27060
		110	AT1G71080	AT5G13280	AT3G16940	AT5G17050	AT1G20670	AT5G63320	AT2G15430		AT5G42920	AT1G13870	AT5G64940	AT1G74260	AT2G46030	AT2G44050		65-kDa microtubule-associated protein 2	MAP65-2	AT4G26760
		111	AT3G20370	AT5G10350	AT5G06770	AT2G45070	CENP-C	AT5G10690	AT5G63110			AT4G33865	AT3G13350	KNL1	AT5G08720	AT1G63970		Kinesin-like protein KIN-UB, ARK2	KINUB	AT1G01950
		112	AT3G22870	AT1G06460	AT2G35390	AT5G64130	AT3G43190		AT2G45330			AT5G16290	AT1G12650	AT2G30800	AT1G12770	AT1G32400		Kinesin-like protein KIN-4A, FRA1	KIN4A	AT5G47820
		113	AT5G48650	AT4G33865	AT5G13010	AT5G05730	AT5G09840		AT4G29510			AT2G27020	AT5G04810		AT3G13350	AT2G37690		Kinesin-like protein KIN-13A	KIN13A	AT3G16630
		114	AT4G33740	AT3G13350	AT1G12910	AT4G24840	AT5G27270		AT2G36870			AT1G27390	AT5G19485		AT1G49670	AT5G19140		Kinesin-like protein KIN-13B	KIN13B	AT3G16060
		115	AT4G27690	AT1G49010	AT3G19650	AT3G59840	AT2G42570		AT4G01070			AT3G56120	AT3G49140		AT4G12780	AT5G53490		Kinesin-like protein KIN-14E, KCBP	KIN14E	AT5G65930
		116	AT4G13720	AT3G27530	AT1G01860	AT1G09010	AT3G48750		AT5G20080			AT4G31810	AT4G03020		AT5G14260	AT1G51210		Phosphatidylinositol 4-phosphate 5-kinase 1	PIP5K1	AT1G21980
		117	AT2G36870	AT3G21140	AT4G03430	AT1G19990	AT1G32360		AT5G41970			AT4G20020	AT2G40980		AT3G24530	AT2G45330		HXXXD-type acyl-transferase family protein	MXF12.90	AT5G39080
		118	AT3G09720	AT2G18940	AT2G28930	AT1G36390	AT2G32950		AT3G51260			AT2G42910	AT5G59140		AT3G60130	AT4G04210		Alpha carbonic anhydrase 1	ACA1	AT3G52720
		119	AT5G51940	AT3G03380	AT5G58430	AT2G26930	AT4G04320		AT5G66140			AT2G31670	AT2G39670		AT3G54540	AT5G14260		Pumilio homolog 5	APUM5	AT3G20250
		120	AT3G54300	AT3G63550	AT1G07780	AT5G22570	AT1G16020		AT3G25840			AT3G30070	AT1G80270		AT4G03020	AT3G07090		Protease Do-like 7	DEGP7	AT3G03380
		121	AT4G12640	AT5G63180	AT2G38610	AT5G50250	AT2G27820		AT5G66120			AT1G80270	AT3G35640		AT2G15690	AT1G51100		Putative serine/threonine protein kinase	T21L14.21	AT2G32850
		122	AT1G70310	AT5G18550	AT5G63320	AT5G02790	AT3G52090		AT2G04940			AT1G02090	AT5G02790		AT1G23870	AT1G74640		Glutathione S-transferase L2	GSTL2	AT3G55040
		123	AT1G11760	AT4G29510	AT3G13180	AT5G21430	AT5G43500		AT5G66530			AT4G26840	AT3G48750		AT5G49830	AT5G17560
		124	AT5G65930	AT3G10520	AT4G12770	AT2G44050	AT5G14610		AT5G39830			AT1G28800	AT1G67870		AT5G58070	AT3G18420
		125	AT3G24590	AT5G56140	AT5G02270	AT1G05140	AT1G75830		ATMG00290			AT2G15430	AT1G76880		AT3G08620	AT1G08370
		126	AT5G27270	AT5G13010	AT1G13450	AT5G48930	AT5G24165		AT1G22180			AT5G15810	AT5G08720		AT3G44850	AT5G50840
		127	AT5G44200	AT1G42780	AT5G23680	AT3G18420	AT1G42780		AT1G21440			AT3G23600	AT1G71460		AT1G06460	AT1G19990
		128	AT4G28730	AT5G47820	AT5G42030	AT3G50270	AT4G32400		AT2G43940			AT4G30930	AT3G12300		SPC24.1	AT1G63610
		129	AT3G20890	AT2G34620	AT5G49220	AT4G26840	AT5G18190		AT1G60680			AT3G07090	AT5G48620		AT2G37690	AT2G38740
		130	AT1G74020	AT1G13870	AT1G67870	AT4G29590	AT3G17840		AT5G50840			AT5G14260	AT3G20890		AT5G13270	AT1G22180
		131	AT5G05670	AT3G56860	AT4G33865	AT2G26670	AT5G65930		AT2G39700			AT1G33750	AT5G13280		AT5G38600	AT5G05590
		132	AT2G05380	AT5G26860	AT2G15430	AT3G48740	AT5G54180		AT2G45240			AT2G33840	AT1G26470		AT5G55910	AT1G07780
		133	AT1G78580	AT3G22190	AT5G56290	AT1G66520	AT4G02570		AT5G02270			AT1G03110	AT2G35920		AT5G48620	AT1G74560
		134	AT2G25320	AT5G25960	AT1G16020	AT4G15510	AT3G21220		AT1G51210			AT1G66680	AT4G31300		AT2G03890	AT1G18800
		135	AT3G21220	AT2G40620	AT4G31780	AT4G13210	AT3G55250		AT5G55910			AT5G62270	AT1G73670		NNF1	AT5G59540
		136	AT5G56140	AT2G42560	AT1G67440	AT2G26740	AT1G57120		AT1G74090			AT3G49660	AT5G49830		AT1G26370	AT3G51240
		137	AT4G31780	AT5G64730	AT4G12780	AT3G07670	ATCG00710		AT5G14200			AT1G80240	AT4G18950		AT1G20670	AT1G71720
		138	AT4G02350	AT4G36960	AT2G30280	AT5G48960	AT1G58270		AT1G30680			AT1G58270	AT1G13870		AT3G12300	AT1G21440
		139	AT4G02960	AT2G38610	AT5G56140	ATCG00710	AT4G37090		AT1G76090			AT2G43360	AT2G04940		AT2G05840	AT2G43560
		140	AT5G24520	AT1G12910	AT1G50300	AT1G10370	AT1G44560		AT4G33030			AT5G14600	AT1G11720		NDC80	AT1G66680
		141	AT2G43370	AT2G30280	AT2G47840	AT1G27030	AT2G15820		AT1G64430			AT2G01760	AT3G13120		AT1G10180	AT1G61770
		142	AT5G53490	AT4G33050	AT2G39700	AT4G02570	AT1G71080		AT5G34850			AT3G01120	AT5G66055		AT2G39670	AT4G29590
		143	AT5G07290	AT3G20250	AT5G04810	AT5G12410	AT5G04550		AT5G17440			AT5G28850	AT1G21600		AT5G66055	AT2G29570
		144	AT3G52720	AT5G58430	AT4G34430	AT1G06550	AT5G42920		AT5G13930			AT3G15660	AT2G02070		AT2G17720	AT1G77090
		145	AT3G08030	AT5G48650	AT3G63550	AT5G13360	AT2G36130		AT3G06350			AT2G32850	AT5G10690		AT5G27270	AT1G05140
		146	AT5G39730	AT5G27380	AT5G16180	AT2G29570	AT5G48620		AT5G65780			AT4G27690	AT3G23600		AT1G17690	AT1G75280
		147	AT2G15430	AT5G19900	AT3G21220	AT1G07370	AT1G77760		AT4G33400			AT5G03160	AT3G18165		AT3G21220	AT2G15430
		148	AT1G74640	AT4G37090	AT5G08720	AT2G35120	AT2G30280		AT4G25960			AT3G52720	AT1G71080		AT3G53700	AT2G26740
		149	AT1G65580	AT4G02570	AT4G27080	AT2G43360	AT3G46100		AT3G03380			AT4G34910	AT3G26560		AT3G16060	AT2G42910
		150	AT5G17560	AT4G03020	AT3G18680	CENP-C	AT2G25870		AT5G36170			AT3G27570	AT1G66680		CENP-C	AT1G24800
		151	AT1G56340	AT4G30930	AT4G36980	AT4G28030	AT5G47870		AT5G48620			AT3G49100	AT2G18940		AT4G21750	AT1G09580
		152	AT4G30825	AT2G44050	AT5G52530	AT3G13120	AT4G36960		AT4G12650			AT3G59650	AT1G44560		AT2G25760	AT2G02740
		153	AT2G21250	AT1G60620	AT3G24490	AT2G27820	AT3G20890					ATMG00090	AT5G16290		AT3G12130	AT4G02570
		154	AT1G07780	AT3G58520	AT3G19770	AT1G06650	AT1G74880					AT4G36680	AT5G11010		AT2G15820	AT4G30930
		155	AT5G05590	AT1G04990	AT5G55240	AT5G10920	AT1G21600					AT4G33400	AT2G16510		AT5G67320	AT5G66120
		156	AT3G13180	AT3G53700	AT1G54060	AT2G15430	AT4G24840					AT2G31725	AT5G05590		AT5G24850	AT4G23500
		157	AT3G18420	AT1G53460	AT3G11100	AT2G35830	AT4G32620					AT4G12610	AT1G07780		AT2G36850	AT1G36390
		158	AT1G77760	AT1G24800	AT3G63500	AT3G13860	AT1G72930					AT1G22880	AT5G13930		AT4G38130	AT5G55910
		159	AT5G47820	AT1G02120	AT5G14610	AT1G05180	AT4G14800					AT3G08030	AT5G48220		AT5G02790	AT4G20020
		160	AT3G55070	AT1G32490	AT4G06634	AT5G17560	AT4G25960					AT5G53170	AT5G58070		AT1G77090	AT1G69250
		161	AT5G16290	AT5G37370	AT5G09840	AT2G02740	AT3G20250					AT5G65940	AT3G18420		AT2G43410	ATCG00710
		162	AT5G24580	AT1G64390	AT4G02350	AT5G39080	AT4G33625					AT4G34360	AT1G77760		AT2G26460	AT3G07720
		163	AT4G27080	AT2G27820	AT3G27530	AT5G58800	AT3G08030					AT3G13350	AT5G50150		AT2G40980	AT1G06650
		164	AT1G76880	AT3G49660	AT3G30070	AT3G11170	AT1G21700					AT3G06790	AT1G30690		AT3G63500	AT3G13120
		165	AT3G02220	AT1G64430	AT1G04510	AT5G03610	AT4G38580					AT3G17940	AT2G35390		AT2G37040	AT3G11170
		166	AT2G35390	AT3G26560	AT5G11010	AT5G23440	AT4G32915					AT4G12590	AT4G11820		AT1G66680	AT2G14260
		167	AT5G48680	AT2G36870	AT1G02120	AT4G37000	AT4G03430					AT5G05980	AT4G02500		AT3G27300	AT5G24165
		168	AT4G05330	AT2G32850	AT4G30820	AT5G42765	AT5G26860					AT5G53070	AT4G17060		AT4G27690	AT1G74090
		169	AT5G55550	AT5G27330	AT1G71720	AT2G45330	AT4G02350					AT1G53070	AT4G31850		AT5G14610	AT5G63320
		170	AT1G01140	AT1G75830	AT5G27390	AT4G14570	AT4G02960					AT4G17720	AT5G27740		AT1G60770	AT3G54760
		171	AT1G21440	AT1G51600	AT4G36680	AT5G05270	AT2G25420					SPC25	AT4G02570		AT4G02570	AT4G31300
		172	AT5G63860	AT3G20800	AT2G31380	AT2G04039	AT3G22630					AT5G08160	AT1G29220		AT5G08640	AT1G66970
		173	AT2G45070	AT4G02500	AT2G34620	AT1G71880	AT2G35920					AT5G41970	AT2G37040		AT3G35640	AT5G28750
		174	AT1G25682	AT4G16100	AT1G44560	AT5G52560	AT2G01760					AT4G39800	AT1G21440		AT3G18420	AT1G78380
		175	AT4G21110	AT5G27390	AT5G27270	AT5G65780	AT3G03950					AT3G51260	AT5G64730		AT1G01950	AT5G14060
		176	AT2G29200	AT3G44850	AT1G77760	AT1G20810	AT3G19740					AT5G02270	AT1G25682		AT5G66140	AT5G65780
		177	AT3G63520	AT5G34850	AT4G21750	AT3G54660	AT4G19150					AT5G51880	AT5G08120		AT2G15430	AT5G27390
		178	AT5G60990	AT4G36680	AT3G12130	AT5G16290	AT4G12790					AT1G56290	AT4G30825		AT1G10870	AT1G58270
		179	AT3G58520	AT4G27080	AT5G19485	AT2G39470	AT3G04740					AT2G17670	AT3G58520		AT4G37120	AT2G27820
		180	AT3G09180	AT4G32660	AT4G38130	AT1G61770	AT2G43640					AT3G57320	AT5G20520		AT5G22350	AT5G10920
		181	AT5G20040	AT1G53900	AT5G13930	AT3G24590	AT3G13350					AT3G54300	AT3G09180		AT1G77760	AT2G35120
		182	AT4G28990	AT1G26470	AT1G09290	AT3G60210	AT5G13010					AT3G51240	AT3G62330		AT1G29220	AT1G51680
		183	AT1G77090	AT1G11890	AT2G01750	AT1G08370	AT5G16440					AT1G55130	AT4G27080		AT5G11010	AT2G43360
		184	AT4G38710	AT3G21100	AT5G05550	AT1G69250	AT2G42560					AT1G61870	AT5G49220		AT4G30820	AT3G48170
		185	AT3G63500	AT4G30820	AT4G16100	AT3G54640	AT5G13930					AT4G11120	AT5G39830		AT1G73670	AT3G59840
		186	AT1G23820	AT4G31850	AT3G21215	AT3G27530	AT5G42150					AT5G44110	AT4G16100		AT4G36960	AT1G22270
		187	AT4G27640	AT3G15590	AT5G18550	AT3G30070	AT3G18380					AT4G02570	AT4G38710		AT4G38710	AT5G41700
		188	ATMG00090	ATMG00090	AT5G50850	AT3G51240	AT1G78580					AT1G22270	AT1G77090		AT4G31780	AT3G01120
		189	AT5G49220	AT2G03640	AT1G53460	AT3G22630	AT5G06220					AT2G28930	AT5G13340		AT1G78580	AT5G23290
		190	AT1G26470	AT2G42910	AT1G32160	AT3G49960	AT5G24520					AT1G79500	AT5G03455		AT5G19900	AT4G34910
		191	AT3G52870	AT4G38900	AT3G53700	AT2G20920	AT3G51620					AT3G17160	ATMG00090		AT1G65580	AT4G14570
		192	AT4G25270	AT1G76490	AT2G41540	AT1G48160	AT2G21530					AT2G18410	AT1G75830		AT3G12010	AT4G15790
		193	AT2G35920	AT1G80270	AT4G38580	AT1G62180	AT2G29200					AT5G02770	AT1G60780		AT4G26000	AT3G48750
		194	AT1G50300	AT2G31380	AT3G45620	AT1G27130	AT1G27390					AT3G56860	AT4G25270		AT5G04810	AT5G36170
		195	AT1G61870	AT1G21700	AT1G55130	AT5G44730	AT4G36700					AT5G50840	AT1G42780		AT5G19485	AT4G33740
		196	AT4G02570	AT5G10690	AT1G61870	AT2G01760	AT3G07160					AT5G08100	AT1G54060		AT4G10120	AT5G22780
		197	AT5G16010	AT3G19650	AT2G39630	AT4G26860	AT1G13870					AT1G11890	AT2G43560		AT5G58430	AT3G26560
		198	AT5G19485	AT2G43360	AT2G45240	AT3G48750	AT5G37370					AT4G15410	AT1G55130		AT5G44200	AT5G44110
		199	AT4G33050	AT5G48730	AT5G24850	AT1G51560	AT3G58630					AT1G24240	AT1G61870		AT2G04280	AT3G07880
		200	AT5G50150	AT1G07780	AT3G56860	AT5G57330	AT3G49680					AT5G05270	AT2G47850		AT3G21215	AT5G05980
		201	AT4G03020	AT5G05590	AT3G15590	AT4G02610	AT3G12300					AT5G65860	AT3G49680		AT3G56860	AT1G59900
		202	AT5G04810	AT3G24530	AT1G24800	AT3G54760	AT2G26930					AT5G57330	AT3G63550		AT3G49180	AT5G48680
		203	AT1G57120	AT1G32360	AT1G23400	AT4G27170	AT4G35890					AT1G03350	AT3G18680		AT4G25270	AT5G02050
		204	AT3G11170	AT5G04550	AT3G19740	AT4G14800	AT5G23680					AT2G45330	AT4G14570		AT2G26980	AT3G59400
		205	AT4G33030	AT3G22150	AT3G22190	AT1G66680	AT1G24800					AT1G77090	AT5G63110		AT2G38610	AT1G48160
		206	AT5G10690	AT1G32730	AT3G48750	AT4G33625	AT5G10690					AT1G14820	AT3G53030		AT5G09840	AT2G39070
		207	AT5G41190	AT1G08600	AT5G65930	AT2G47840	AT3G14930					AT2G20060	AT5G58430		AT1G73150	AT1G27130
		208	AT4G39970	AT3G62330	AT1G12650	AT2G28210	AT5G20580					AT1G19520	AT1G71720		AT3G62330	AT2G20920
		209	AT3G48750	AT1G20670	AT5G18410	AT4G33670	AT2G01750					AT5G13930	AT2G45240		AT5G27740	AT5G27380
		210	AT1G29220	AT1G19370	AT5G37370	AT1G14820	AT1G64390					AT3G17465	AT4G11080		AT5G18550	AT5G43750
		211	AT2G42490	AT5G43500	AT5G17910	AT1G79500	AT1G31817					AT5G02050	AT1G70310		AT3G20920	AT5G16440
		212	AT4G11080	AT5G04510	AT5G03610	AT5G08100	AT3G29160					AT2G46900	AT3G44990		AT4G21210	AT4G26860
		213	AT3G49660	AT5G63110	AT4G15790	AT2G41090	AT3G22190					AT2G38710	AT5G36700		AT1G60710	AT5G58800
		214	AT5G63110	AT5G16290	AT5G03220	AT1G75280	AT3G17590					AT2G29980	AT1G60620		AT1G51600	AT4G02610
		215	AT3G19650	AT5G24165	AT2G41060	AT2G25870	AT1G60620					AT4G29510	AT5G55910		AT5G07290	AT1G74020
		216	AT5G14200	AT3G58580	AT1G36370	AT3G59400	AT4G39820					AT2G37250	AT5G43500		AT2G33610	AT1G14820
		217	AT3G53700	AT4G28990	AT3G25840	AT1G78915	AT3G60320					AT5G11010	AT1G07370		AT5G03455	AT5G02770
		218	AT2G31790	AT1G69250	AT1G20670	AT1G74640	AT3G53700					AT4G34640	AT2G41060		AT3G49680	AT1G03350
		219	AT5G17440	AT3G19770	AT5G26670	AT4G16800	AT2G43370					AT3G11200	AT2G29570		AT3G20070	AT5G53170
		220	AT2G28930	AT4G12780	AT2G37040	AT5G64370	AT5G56140					AT3G19740	AT3G16060		AT3G49660	AT5G50250
		221	AT1G60710	AT4G10120	AT5G47820	AT5G08640	AT5G55910					AT2G19490	AT3G19740		AT3G18680	AT2G42490
		222	AT5G67530	AT5G20930	AT4G18950	AT4G01070	AT5G22570					AT4G27380	AT2G37690		AT2G29200	AT1G67440
		223	AT2G42910	AT3G51620	AT1G19370	AT1G21600	AT5G64860					AT5G60990	AT4G15790		AT1G53460	AT2G37250
		224	AT4G38900	AT2G15690	AT4G32915	AT5G65940	AT5G65860					AT1G61770	AT1G79050		ATMG00090	AT3G14210
		225	AT3G48420	AT4G09670	AT2G03890	AT1G56430	AT2G03640					AT3G10940	AT5G17910		AT4G37090	AT3G60900
		226	AT4G25960	AT4G12650	AT1G62960	AT4G37550	AT2G36850					AT1G09580	AT3G16630		AT2G41060	AT2G26930
		227	AT4G21750	AT5G54180	AT1G73670	ZWINT1.1	AT3G19770					AT1G06210	AT1G42440		AT3G19650	AT2G23600
		228	AT2G42570	AT5G08120	AT4G28730	AT5G55530	AT1G29220					AT3G58180	AT5G18410		AT5G62530	AT3G17170
		229	AT2G40980	AT1G23870	AT5G48650	AT5G14120	AT4G33400					AT3G26560	AT2G03890		AT5G42920	AT5G65940
		230	AT1G51660	AT4G15790	AT1G20910	AT5G42150	AT3G18900					AT4G14570	AT2G42910		AT1G57120	AT4G01900
		231	AT5G11010	AT3G54760	AT1G57120	AT4G28780	AT3G18420					AT1G78880	AT2G04280		AT1G44560	AT4G14800
		232	AT1G51100	AT5G03455	AT1G08600	AT1G57120	AT4G29670					AT5G05730	AT2G17720		AT1G22020	AT1G67280
		233	AT1G73720	AT4G30825	AT4G27640	AT1G51210	AT1G17810					AT2G42710	AT3G02220		AT5G13480	AT4G11820
		234	AT2G36145	AT5G19485	AT3G22870	AT2G36145	AT1G67870					AT1G04190	AT5G16180		AT3G16940	AT4G37210
		235	AT5G25980	AT1G18660	AT5G17440	AT2G43640	AT3G56120					AT2G17720	AT2G15820		AT4G15510	AT2G27020
		236	AT3G15590	AT1G73670	AT2G42560	AT1G71720	AT1G78915					AT3G13222	AT1G51100		AT1G06000	AT2G28210
		237	AT5G22350	AT1G10180	AT2G04280	AT1G74560	AT1G54060					AT2G45440	AT2G21230		AT3G11170	AT5G03160
		238	AT5G16180	AT3G30070	AT2G19560	AT1G18800	AT2G37690					AT5G66120	AT2G03070		AT2G31380	AT4G15410
		239	AT1G23400	AT5G60990	AT3G51620	AT5G59540	AT1G55130					AT1G24800	AT4G21750		AT3G26560	AT1G55130
		240	AT1G08190	AT4G12430	AT5G08120	AT2G33255	AT1G61870					AT2G26460	AT5G25980		AT4G21110	AT1G61870
		241	AT1G69250	AT5G15020	AT3G22150	AT1G75460	AT3G53930					AT1G06000	AT1G73720		AT5G67530	AT1G53520
		242	AT4G31300	AT5G04810	AT3G58580	AT1G32160	AT5G54800					AT4G27640	AT4G37090		AT1G61990	AT1G04620
		243	AT5G43500	AT4G27640	AT5G53170	AT1G21440	AT1G61800					AT3G26410	AT5G52560		AT5G43500	AT5G18550
		244	AT5G66120	AT1G71080	AT5G22350	AT5G63860	AT4G16100					AT4G38130	AT1G08600		AT5G04510	AT1G75460
		245	ATCG00710	AT1G42440	AT1G11890	AT3G56120	SPC25					AT1G31070	AT4G12430		AT1G71460	AT4G02500
		246	AT1G10180	AT5G47870	AT5G57610	AT1G53520	AT4G33030					AT1G62180	AT5G67530		AT2G31040	AT1G49670
		247	AT3G58580	AT3G20890	AT5G04510	AT3G14210	AT4G17640					AT5G55910	AT4G33865		AT3G03100	AT2G33255
		248	AT1G76690	AT4G34430	AT1G71460	AT2G27020	AT1G69250					AT4G13210	AT1G23400		AT2G41370	AT5G16010
		249	AT2G02070	AT4G03430	AT5G19480	AT4G09950	AT3G45620					AT3G48170	AT1G61990		AT2G45880	AT5G17530
		250	AT5G49830	AT4G32620	AT4G12430	AT1G04620	AT3G62330					AT2G45240	AT2G01760		AT5G41700	AT3G53900
		251	AT1G59910	AT5G53170	AT3G52090	AT5G24165	AT5G34850					AT3G16060	AT5G48650		AT1G51660	AT5G42765
		252	AT2G01760	AT4G33625	AT2G27820	AT4G05390	AT5G67320					AT1G49670	AT5G28750		AT2G28930	AT4G13210
		253	AT3G22190	AT1G71460	AT5G43750	AT1G51680	AT1G76680					AT1G05180	AT5G54800		AT2G32850	AT3G28270
		254	AT2G17720	AT3G08030	AT3G08620	AT5G66140	AT2G28930					AT3G16630	AT3G63520		AT4G28730	AT5G66530
		255	AT3G18165	AT4G38580	AT5G13280	AT2G45440	AT1G76690					AT1G26470	AT3G52720		AT5G54180	AT4G03020
		256	AT2G32950	AT4G24840	AT1G21980	AT4G12590	AT1G23870					ATMG00290	AT2G27820		AT4G36680	AT5G11770
		257	AT2G35120	AT4G36700	AT5G38520	AT1G42510	AT4G36980					AT3G49680	AT1G32360		AT3G58580	AT2G35240
		258	AT5G19480	AT3G22870	AT3G54640	AT4G30620	AT1G32730					AT1G76490	AT2G28930		AT3G55330	AT1G36370
		259	AT1G05150	AT1G27130	AT4G12640	AT5G52580	AT2G45880					AT5G47870	AT3G52090		AT3G46100	AT2G43940
		260	AT1G08600	AT4G12790	AT5G16010	AT5G11770	AT1G71460					AT1G78380	AT5G28850		AT3G48750	AT1G60680
		261	AT5G28850	AT1G55170	AT5G03455	AT5G16010	AT4G12430					AT5G42150	AT1G17690		AT4G32660	AT1G03110
		262	AT4G18950	AT4G38130	AT3G18900	AT4G39820	AT1G73720					AT3G13120	AT1G19990		AT3G04140	AT2G35500
		263	AT3G02730	AT3G18900	AT1G06000	AT4G22150	AT5G04810					AT5G17560	AT2G35120		AT1G12650	AT5G56290
		264	AT1G11840	AT2G25760	ATMG00090	AT5G19180	AT5G17910					AT3G54760	AT5G24165		AT2G21230	AT2G20900
		265	AT3G20250	AT2G39700	AT1G06460	AT3G56860	AT5G63320					AT1G26750	AT1G49670		AT5G48730	AT2G43410
		266	AT2G43940	AT5G43750	AT4G36480	AT1G49670	AT1G73720					AT5G05670	AT1G60770		AT1G48570	AT2G45030
		267	AT5G14120	AT3G19740	AT3G44720	AT3G60130	AT5G04810					AT1G44560	AT5G35980		AT3G29160	AT1G45332
		268	AT1G44560	AT2G43140	AT5G18590	AT3G17940	AT5G17910					AT2G35920	AT3G54760		AT5G27380	AT1G31070
		269	AT4G04320	AT1G51560	AT4G33910	AT1G03110	AT5G63320					AT5G28750	AT2G45260		AT1G05150	AT1G18660
		270	AT5G18590	AT5G13930	AT3G49140	AT3G54540						AT3G06350	AT1G22270		AT4G18950	AT4G33670
		271	AT1G22270	AT5G41700	AT1G05055	AT4G20330						AT1G77760	CENP-C		AT3G59400	AT1G77760
		272	AT5G08720	AT3G20920	AT5G10350	AT3G24170						NSL1	AT2G35830		AT3G63520	AT3G07670
		273	AT5G64940	AT1G78580	AT3G04910	AT5G27390						AT1G19990	AT3G18900		AT1G08190	AT2G30390
		274	AT2G35830	AT5G42150	AT1G32360	AT3G09720						AT5G51940	AT2G45880		AT5G36950	AT3G55400
		275	AT2G45260	AT2G37230	AT3G26560	AT5G23290						AT3G21140	AT5G09600		AT1G11720	AT1G28800
		276	AT3G13120	AT1G11720	AT2G43140	AT2G43410						AT5G04810	AT5G23440		AT4G12640	AT2G04280
		277	AT3G56120	AT3G18380	AT4G17640	AT5G26860						AT2G35830	AT3G10940		AT2G01750	AT4G15110
		278	AT5G42920	AT5G63320	AT4G02960	AT5G05980						AT5G41700	AT1G57120		AT2G41940	AT2G28930
		279	AT3G16060	AT5G06220	AT5G20580	AT1G24800						AT3G52090	AT4G10120		AT4G12430	AT3G03380
		280	AT3G27530	AT4G33910	AT3G21140	AT4G33865						AT3G22630	AT2G05380		AT3G43190	AT5G48620
		281	AT3G30070	AT3G06410	AT4G12790	AT2G37690						AT3G02900	AT1G78580		AT4G15110	AT4G27640
		282	AT4G10120	AT2G36850	AT1G51560	AT1G11720						AT1G60770	AT2G43360		AT1G26750
		283	AT4G14570	AT5G53490	AT3G60300	AT5G05590						AT2G38740	AT5G14120		AT5G18590
		284	AT3G44990	AT5G53070	AT2G45330	AT1G29470						AT4G28730	AT5G44200		AT4G04320
		285	AT1G71460	AT3G08620	AT5G05590	AT1G64430						AT3G03380	AT5G47820		AT3G54760
		286	AT5G49510	AT5G56190	AT4G03180	AT1G28800						AT5G22780	AT4G12650		AT1G13450
		287	AT3G16630	AT4G26740	AT5G02850	AT4G04320						AT1G12280	AT5G23290		AT2G17410
		288	AT2G37230	AT4G30210	AT1G42780	AT3G12010						AT2G30800	AT5G37370		AT1G53900
		289	AT5G03455	AT5G64370	AT1G51100	AT4G31560						AT4G13720	AT5G17560		AT5G57610
		290	AT4G34430	AT5G15390	AT4G21110	AT3G52090						AT3G02220	AT1G01470		AT1G71080
		291	AT3G24490	AT5G48930	AT2G45260	AT2G38280						AT5G13120	AT5G42920		AT2G44050
		292	AT3G35640	AT5G42030	AT5G44150	AT5G64860						AT1G16740	AT4G32660		AT2G25420
		293	AT2G25870	AT4G32400	AT5G44200	AT2G43940						AT1G76880	AT2G04039		AT3G49140
		294	AT2G43360	AT1G67440	AT1G55170	AT1G78580						AT1G60660	AT2G46900		AT5G23680
		295	AT4G15790	AT3G52870	AT1G16740	AT5G54750						AT1G60620	AT5G42765		AT2G47850
		296	AT1G12280	AT5G51880	AT1G23080	AT1G22270						AT2G38280	AT5G05670		AT5G65930
		297	AT5G23290	AT2G23600	AT1G54460	AT5G13930						AT5G13480	AT3G06410		AT1G27130
		298	AT3G14210	AT2G47210	AT4G32660	AT5G56290						AT2G36850	AT4G26555		AT2G14260
		299	AT3G60900	AT5G52010	AT3G23600	AT2G02070						AT1G48160	AT3G08030		AT5G23820
		300	AT2G04039	AT4G11820	AT5G56190	AT2G35920						AT5G17530	AT5G19480		AT5G56140
		301	AT5G18410	AT5G62270	AT1G12770	AT5G27560						AT5G53490	AT3G63500		AT5G49220
		302	AT5G42765	AT5G20170	AT3G07160	AT5G47870						AT2G39070	AT3G03380		AT2G38710
		303	AT1G67280	AT2G01750	AT5G59140	AT1G07780						AT1G27130	AT4G24840		AT4G12650
		304	AT5G63180	AT3G14930	AT5G27740	AT5G18590						AT3G56070	AT1G63970		AT5G24520
		305	AT2G15820	AT5G20580	AT2G36850	AT3G08030						AT5G39830	AT2G25420		AT1G13870
		306	AT4G33625	AT3G60320	AT3G20800	AT1G30690						AT3G59980	ATCG00710		AT1G51560
		307	AT5G05980	AT3G26410	AT2G27020	AT4G15790						AT3G24490	AT1G11760		AT4G31770
		308	AT2G31670	AT4G01070	AT5G50150	AT5G66055						AT5G17050	AT5G27380		AT2G35390
		309	AT3G03380	AT1G31817	AT1G80270	AT4G33740						AT3G21215	AT5G53170		AT2G43140
		310	AT1G63970	AT2G17670	AT4G37090	AT3G03380						AT5G63320	AT2G42490		AT1G08600
		311	AT2G25420	AT5G55550	AT4G11820	AT1G74880						AT1G30690	AT3G55330		AT3G24490
		312	AT5G02050	AT5G50840	AT5G06780	AT3G07880						AT1G74020	AT3G59400		AT3G02950
		313	AT3G13350	AT3G17590	AT5G15390	AT2G31725						AT5G55530	AT1G60000		AT3G15590
		314	AT2G42560	AT1G35470	AT4G04320	AT3G27570						AT5G44730	AT3G24590		AT1G80270
		315	AT2G39070	AT5G13480	AT5G15640	AT5G53170						AT5G19180	AT5G23680		AT3G44720
		316	AT1G49010	AT2G43370	AT3G54760	AT5G02050						AT4G12130	AT5G53490		AT1G76680
		317	AT4G24840	AT3G53030	AT3G49180	AT4G11820						AT5G07030	AT3G22870		AT3G58630
		318	AT3G19740	AT2G29980	AT1G05170	AT3G27080						AT2G21530	AT2G44050		AT3G54300
		319	AT5G03220	AT5G55910	AT2G46200	AT1G53070						AT5G50250	AT1G74260		AT1G49010
		320	AT4G03180	AT5G16010	AT2G33610	AT4G19150						AT4G16800	AT5G60990		AT2G35240
		321	AT5G43750	AT5G22570	AT5G55550	AT4G12790						AT1G21600	AT5G03220		AT1G05055
		322	AT3G18380	AT5G64860	AT1G01140	AT5G57020						AT5G48930	AT2G26670		AT5G02270
		323	AT5G16440	AT1G60780	AT1G51600	AT3G54300						AT3G14210	AT5G16440		AT1G54060
		324	AT2G21230	AT5G26670	AT5G20040	AT5G49510						AT1G74380	AT2G41800		AT1G74640
		325	AT5G38520	AT2G03070	AT1G74380	AT1G22180						AT4G04210	AT3G21140		AT5G55550
		326	AT1G51560	AT5G17440	AT1G21440	AT5G16440						AT5G09840	AT4G31780		AT5G10690
		327	AT5G13930	AT5G61330	AT2G45070	AT1G44780						AT4G02610	AT1G51560		AT2G26930
		328	AT3G28950	AT4G29670	AT1G25682	AT1G60680						AT4G22150	AT5G57330		AT5G13280
		329	AT1G14820	AT5G36950	AT1G76880	AT1G09580						AT5G24580	AT3G28950		AT1G71880
		330	AT1G09580	AT1G55130	AT1G71080	AT5G06220						AT1G74640	AT1G74020		AT1G04990
		331	AT5G42150	AT1G61870	AT4G27170	AT3G15660						AT2G40620	AT1G14820		AT3G07160
		332	AT5G59540	AT1G17810	AT5G63110	AT1G31817						AT1G32160	AT5G41700		AT3G06350
		333	AT3G03100	AT3G13222	AT3G58520	AT4G28730						AT5G10690	AT5G19140		AT3G18380
		334	AT4G33910	AT1G78915	AT5G20520	AT5G53070						AT1G60650	AT5G42150		AT5G39730
		335	AT3G27570	AT3G17840	AT2G31040	AT1G01860						AT2G33255	AT5G59540		AT1G35470
		336	AT3G17590	AT4G23600	AT1G78580	AT3G58180						AT3G49960	AT5G06220		AT4G09670
		337	ZWINT1.1	AT3G11170	AT5G63260	AT1G67440						AT3G17840	AT3G27570		AT2G27820
		338	AT1G35470	AT2G32950	AT1G77090	AT1G13870						AT1G06550	AT3G17590		AT5G05590
		339	AT1G04190	AT2G31040	AT5G54800	AT2G32850						AT4G26000	AT5G50250		AT1G07780
		340	AT3G18900	AT5G54800	AT5G22570	AT4G17720						AT1G21440	AT2G31380		AT3G20800
		341	AT1G58270	AT1G61800	AT1G61800	AT4G13720						AT4G27060	AT1G05055		AT2G27020
		342	AT2G34620	AT2G03890	AT5G14120	AT3G17170						AT5G36950	AT1G04190		AT5G41970
		343	AT1G24240	AT4G20330	AT4G30930	AT2G38740						AT4G12320	AT2G39470		AT5G20520
		344	AT4G38130	AT3G09720	AT1G07370	AT1G63610						AT2G43940	AT4G16800		AT4G06634
		345	AT5G48930	AT2G19490	AT1G60620	AT4G39800						AT1G01140	AT5G55550		AT1G19520
		346	AT5G61030	AT3G45620	AT2G34060	AT5G48480						AT3G09720	AT5G48930		AT2G40620
		347	AT1G13870	AT1G25682	AT5G47320	AT2G31040						AT2G42490	AT2G37760		AT2G37760
		348	AT5G21430	AT5G20040	AT2G29570	AT4G37210						AT5G52560	AT5G02850		AT3G06410
		349	AT5G37370	AT1G16020	AT3G02220	AT5G63110						AT3G29160	AT3G55070		AT5G13930
		350	AT2G25760	AT5G11010	AT4G37260	AT4G26480						AT5G65780	AT1G16020		AT5G15390
		351	AT1G56430	AT4G06634	AT4G25270	AT5G14060						AT4G12770	AT1G01140		AT4G30210
		352	AT3G20800	AT1G76680	AT3G09940	AT4G29670						AT4G12780	AT1G56430		AT2G23600
		353	AT1G74380	AT1G73150	AT4G28030	AT1G31070						AT4G33030	AT3G14210		AT5G06220
		354	AT2G23600	AT1G29470	AT4G02570	AT5G15640						AT1G17690	AT3G60900		AT1G32730
		355	AT3G17170	AT5G14060	AT5G63180	AT5G03160						AT2G30280	AT2G47210		AT1G05170
		356	AT1G42510	AT5G65930	AT5G28850	AT3G53700						AT1G64390	AT2G26930		AT5G43970
		357	AT2G26740	AT1G76690	AT1G50620	ATMG00090						AT3G44850	AT2G23600		AT5G48680
		358	AT1G79050	AT1G60770	AT1G29220	AT1G55130						AT3G55400	AT3G17170		AT2G45330
		359	AT4G09670	AT3G03140	AT3G49080	AT1G61870						AT5G56290	AT1G74380		AT5G59140
		360	AT5G18190	AT2G38280	AT1G22270	AT1G27390						AT1G26370	AT2G26740		AT4G33110
		361	AT3G06410	AT2G26980	AT4G11080	AT4G33110						AT2G04280	AT4G09670		AT1G21440
		362	AT5G13270	AT5G24850	AT1G44780	AT2G26460						AT5G36700	AT1G74560		AT3G60320
		363	AT4G37210	AT2G30800	AT5G55910	AT1G54870						AT3G25840	AT1G18800		AT5G14200
		364	AT2G20920	AT5G67530	AT3G06410	AT3G02220						AT2G25320	AT1G67280		AT2G45070
		365	AT2G45330	AT4G25960	AT3G49660	AT2G37760						AT1G79050	AT4G33050		AT2G43560
		366	AT4G29510	AT4G21750	AT2G26460	AT1G60780						AT5G44200	AT2G20920		AT3G24170
		367	AT1G31070	AT1G23400	ATMG00290	AT2G18410							AT2G46200		AT5G05550
		368	AT5G03160	AT3G48750	AT1G21600	AT2G37400							AT2G45330		AT1G76880
		369	AT5G13340	AT3G49080	AT2G32850	AT3G18680							AT1G20910		AT3G17170
		370	AT1G11720	AT5G49830	AT1G60780	AT1G55890							AT2G32850		AT1G02120
		371	AT2G43560	AT1G74380	AT5G20930	AT4G37260							AT5G39730		AT3G58520
		372	AT3G26410	AT3G43190	AT2G19490	AT5G08160							AT2G17670		AT5G28850
		373	AT4G11820	AT2G37040	AT4G27690	AT3G25840							AT4G01070		AT2G05380
		374	AT1G75280	AT2G45880	AT3G53030	AT5G27740							AT2G39630		AT5G48220
		375	AT4G01070	AT3G63500	AT5G10690	AT3G29160							AT3G04910		AT5G64730
		376	AT1G27130	AT4G35890	AT2G47850	AT5G54180							AT2G39700		AT5G48930
		377	AT2G39700	AT1G73720	AT2G05380	AT2G42490							AT4G39820		AT2G30280
		378	AT1G63610	AT4G31300	AT3G17840	AT4G38130							AT5G17530		AT5G20040
		379	AT1G60620	AT3G35640	AT5G24165	AT2G45030							AT4G28030		AT3G53930
		380	AT4G39820	AT3G04910	AT5G54180	AT1G45332							AT2G43370		AT4G16100
		381	AT4G32400	AT2G43640	AT1G22020	NDC80							AT5G56140		AT5G22570
		382	AT2G26460	AT4G35890	AT1G42440	AT4G02350							AT4G36960		AT3G51260
		383	AT3G60320	AT1G73720	AT2G20900	AT4G02960							AT5G50850		ATMG00290
		384	AT5G13480	AT4G31300	AT2G42490	AT3G27300							AT5G64860		AT3G54360
		385	AT5G02850	AT3G35640	AT4G36960	AT4G03430							AT5G54180		AT1G67170
		386	AT4G28030	AT3G04910	AT1G66680	AT1G60770							AT3G21100		AT4G02500
		387	AT4G36960		AT1G53900	AT3G26560							ATMG00290		AT5G09600
		388	AT1G05170		AT1G26470	AT5G13520							AT2G36850		AT3G02220
		389	AT5G55910		AT2G26980	AT5G13280							AT1G50300		AT3G17940
		390	AT4G37120		AT2G37690	AT3G44720							AT3G11100		AT3G52870
		391	AT3G28270		AT4G32400	AT2G37040							AT1G60680		AT2G39700
		392	AT5G64860		AT2G46700								AT2G43940		AT2G20900
		393	AT2G47850		AT5G03160								AT5G41970		AT1G55130
		394	AT3G11100		AT4G36700								AT1G36370		AT1G61870
		395	AT1G29470		AT2G42910								AT5G36950		AT3G63550
		396	AT3G21140		AT1G32730								AT4G38900		AT1G76110
		397	AT2G14260		AT2G43360								AT5G08160		AT5G05270
		398	AT3G17940		AT5G28750								AT5G15390		AT5G18410
		399	AT4G16100		AT5G67320								AT5G65860		AT2G01760
		400	AT4G37260		AT4G11160								AT2G41540		AT5G63110
		401	AT1G60680		AT4G15110								AT5G55530		AT1G17810
		402	AT5G36950		AT5G51940								AT4G28990		AT1G24800
		403	AT2G36850		AT5G13270								AT4G32400		AT1G06550
		404	AT4G38430		AT4G21210								AT1G51600		AT5G16010
		405	AT3G20560		AT4G10120								AT3G56120		AT4G38430
		406	AT5G52560		AT1G73720								AT4G36680		AT1G67280
		407	AT5G20930		AT1G08190								AT4G38430		AT1G70310
		408	AT3G43190		AT3G04140								AT2G29200		AT4G13210
		409	AT3G55250		AT2G35120								AT3G58580		AT4G11080
		410	AT5G52530		AT4G19150								AT5G61960		AT1G18750
		411	AT5G54180		AT1G05150								AT4G23600		AT5G61330
		412	AT1G76490		AT3G43190								AT5G18590		AT4G24840
		413	AT3G03140		AT1G12280								AT3G55250		AT1G07370
		414	AT5G09840		AT5G04550								AT3G45620		AT1G64430
		415	AT1G64430		AT3G18165								AT5G04510		AT2G42490
		416	AT5G02270		AT5G16290								AT5G52530		AT3G19740
		417	AT2G45440		AT4G31560								AT1G61800		AT2G29570
		418	AT3G46100		AT4G25960								AT3G49660		AT1G74260
		419	AT5G04510		AT1G60770								AT2G43410		AT1G60650
		420	AT3G04910		AT1G59910								AT5G20930		AT5G14120
		421	AT1G26370		AT2G36870								AT1G48570		AT4G33030
		422	AT4G32660		AT5G14260								AT5G26670		AT3G49080
		423	AT5G36170		AT1G01950								AT1G24800		AT5G63260
		424	AT4G06634		AT5G47870								AT3G09720		AT1G76490
		425	AT3G17840		AT1G11720								AT1G69250		AT1G62960
		426	AT4G33400		AT5G05670								AT5G04550		AT3G04910
		427	AT2G45880		AT1G74880								AT1G22020		AT3G18165
		428	AT2G19560		AT1G26750								AT2G26460		AT5G13010
		429	AT5G14060		AT5G52010								AT1G02120		AT5G08120
		430	AT1G21700		AT4G33625								AT4G38130		AT1G18660
		431	AT3G53030		AT1G19570								AT1G05150		AT1G58270
		432	AT5G15810		AT3G08030								AT1G67440		AT4G14570
		433	AT1G78380		AT5G48680								AT5G34850		AT2G19490
		434	AT1G16020		AT4G01070								AT3G27530		AT5G52010
		435	AT1G01950		AT2G25420								AT3G30070		AT5G64860
		436	AT2G04280		AT3G35640								AT4G33400		AT5G26670
		437	AT3G03710		AT1G48160								AT5G14060		AT2G28490
		438	AT5G24430		AT5G26860								AT5G65780		AT2G41540
		439	AT3G54640		AT2G15820								AT1G21700		AT5G52560
		440	AT4G03430		AT2G46900								AT1G76690		AT1G19370
		441	AT1G21980		AT2G39470								AT1G51680		AT3G20560
		442	AT5G04550		AT1G27130								AT4G03430		AT5G24430
		443	AT3G27550		AT1G49010								AT1G59910		AT5G60990
		444			AT3G28270								AT4G25960		AT4G30620
		445			AT2G25760								AT1G01950		AT4G33865
		446			AT5G24430								AT3G03710		AT2G19560
		447			AT1G23820								AT5G12410		AT5G16290
		448			AT2G25870								AT5G07290		AT1G29470
		449			AT3G10520								AT5G24430		AT2G46700
		450			AT1G70310								AT3G20250		AT5G53170
		451			AT5G54750								AT1G56290		AT3G10940
		452			AT2G38710										AT4G03430
		453			AT1G74020										AT5G48650
		454			AT1G14820										AT4G01090
		455			AT5G41700										AT2G45030
		456			AT1G79050										AT1G45332
		457			AT3G18380										AT3G18900
		458			AT5G59540										AT5G28750
		459			AT5G24520										AT1G66970
		460			AT5G53070										AT2G42910
		461			AT2G29200										AT1G79050
		462			AT5G50250										AT5G20170
		463			AT3G02950										AT1G16020
		464			AT1G04190										AT2G35120
		465			AT5G64370										AT1G09010
		466			AT1G24240										AT3G27530
		467			AT4G39970										AT3G30070
		468			AT3G46100										AT4G38580
		469			AT5G14200										AT4G31300
		470			AT5G41970										ATCG00710
		471			AT2G37250										AT1G22270
		472			AT3G58630										AT1G53720
		473			AT1G56430										AT5G10350
		474			AT3G12300										AT4G37000
		475			AT3G20890										AT3G56120
		476			AT4G13720										AT1G08110
		477			AT2G26930										AT3G52720
		478			AT4G09670										AT1G32360
		479			AT1G56340										AT2G43360
		480			AT4G09950										AT2G02070
		481			AT1G04990										AT1G11840
		482			AT5G66860										AT5G19480
		483			AT3G17465										AT3G03710
		484			AT2G20920										AT4G15790
		485			AT1G80240										AT1G51100
		486			AT3G56070										AT1G01470
		487			AT5G13340										AT2G04039
		488			AT1G04620										AT5G47870
		489			AT4G24840										AT5G42765
		490			AT2G31790										AT2G45260
		491			AT1G31817										AT5G44110
		492			AT2G17670										AT3G59650
		493			AT5G39830										AT3G08030
		494			AT1G67170										AT5G25980
		495			AT3G60320										AT1G63970
		496			AT5G13480										AT5G02050
		497			AT3G59400										AT5G53490
		498			AT2G43370										AT3G24590
		499			AT3G54360										AT3G22870
		500			AT3G20920										AT4G19150
		501			AT3G50270										AT1G78915
		502			AT3G60130										AT4G12790
		503			AT3G54540										AT1G55170
		504			AT1G02090										AT1G21980
		505			AT1G51680										AT5G43750
		506			AT1G76110										AT1G44780
		507			AT2G05840										AT5G16440
		508			AT3G24530										AT1G09580
		509			AT2G03070										AT5G38520
		510			AT4G26000										AT1G54460
		511			AT3G17940										AT4G02610
		512			AT1G36390										AT5G04550
		513			AT2G30390										AT1G74020
		514			AT4G01090										AT1G14820
		515			AT1G55890										AT5G17910
		516			AT3G18420										AT5G42150
		517			AT2G43940										AT5G19140
		518			AT5G36950										AT5G44730
		519			AT5G67530										AT3G25840
		520			AT3G13222										AT4G39970
		521			AT5G08160										AT1G20810
		522			AT5G65860										AT4G33910
		523			AT4G28990										AT3G27570
		524			AT3G56120										AT5G44150
		525			AT4G38430										MIS12
		526			AT4G38710										AT1G74090
		527			AT5G34850										AT1G11760
		528			AT4G23600										AT5G56190
		529			AT3G53930										AT4G11160
		530			AT2G03640										AT1G01860
		531			AT4G12650										AT5G64370
		532			AT1G76490										AT5G06780
		533			AT2G43410										AT2G39470
		534			AT2G28490										AT4G16800
		535			AT1G76090										AT1G32400
		536			AT5G06220										AT1G56430
		537			AT3G09720										AT5G63860
		538			AT1G74260										AT5G37370
		539			AT3G27300										AT3G60900
		540			AT1G69250										AT1G42510
		541			AT1G29470										AT1G74380
		542			AT1G76680										AT2G26740
		543			AT1G76690										AT4G14800
		544			AT2G32950										AT5G42030
		545			AT1G23870										AT5G24580
		546			AT5G14060										AT2G20920
		547			AT3G03710										AT1G31070
		548			AT3G03380										AT1G75460
		549			AT1G17690										AT5G52580
		550													AT5G03160
		551													AT5G15640
		552													AT5G13340
		553													AT1G53520
		554													AT5G50250
		555													AT4G01070
		556													AT4G11820
		557													AT2G17670
		558													AT4G29590
		559													AT1G04870
		560													AT4G39820
		561													AT1G60620
		562													AT3G07670
		563													AT5G20080
		564													AT1G73720
		565													AT5G17530
		566													AT1G72930
		567													AT4G28030
		568													AT2G43370
		569													AT3G53030
		570													AT1G50620
		571													AT3G50270
		572													AT4G37550
		573													AT1G29400
		574													AT3G28270
		575													AT2G04940
		576													AT3G17465
		577													AT5G63180
		578													AT3G60300
		579													AT1G19990
		580													AT1G75830
		581													AT3G48170
		582													AT4G28780
		583													AT2G43940
		584													AT1G60680
		585													AT1G55890
		586													AT4G37260
		587													AT3G54660
		588													AT5G65860
		589													AT4G28990
		590													AT3G13222
		591													AT1G67870
		592													AT3G09720
		593													AT1G26470
		594													AT4G23600
		595													AT5G19180
		596													AT2G45240
		597													AT4G05390
		598													AT3G55250
		599													AT1G21600
		600													AT2G36870
		601													AT3G55040
		602													AT5G52530
		603													AT2G03640
		604													AT5G54800
		605													AT1G61800
		606													AT2G42570
		607													AT5G57020
		608													AT5G39080
		609													AT1G76090
		610													AT3G09940
		611													AT4G32400
		612													AT5G05730
		613													AT4G18810
		614													AT5G36170
		615													AT5G22470
		616													AT2G29630
		617													AT4G05330
		618													AT5G13360
		619													AT5G07030
		620													AT3G01120
		621													AT3G03140
		622													AT2G39630
		623													AT1G69250
		624													AT3G17840
		625													AT5G46280
		626													AT2G25870
		627													AT2G42560
		628													AT3G27550
		629

## Sheet: MS data
Entry (UniProt)	TAIR	Gene	CENP-S	CENP-S	CENP-X	CENP-X	CENP-O	CENP-O	CENP-C	CENP-C	NDC80	NDC80	NUF2	NUF2	SPC24.1	SPC24.1	SPC25	SPC25	MIS12	MIS12	DSN1	DSN1	NNF1	NNF1	NSL1.1	NSL1.1	KNL1	KNL1	ZWINT1.1	ZWINT1.1
Q8LAF5	AT4G19350	NNF1, EMB3006	0	0	0	0	0	0	0	0	0	0	1	462.4	1	444.8	1	6.7	1	1339.2	4	2594.4	2	23475.6	1	6.7	1	189.9	2	354.6
Q8RXJ0	AT1G61000	NUF2	0	0	0	0	0	0	0	0	0	0	2	68296	2	1199.5	1	2.5	2	5581.4	3	7404.4	2	6308.8	1	27.2	1	572.4	2	2040.1
Q8GUP4	AT5G10710	CENP-O, MAJ23.70	0	0	0	0	2	10639.2	0	0	0	0	0	0	0	0	0	0	0	0	0	0	0	0	0	0	0	0	0	0
Q8L7N3	AT1G78790	CENP-X, MHF2	2	52768.8	2	9348	0	0	0	0	0	0	0	0	0	0	0	0	0	0	0	0	0	0	0	0	0	0	0	0
Q9FI55	AT5G50930	CENP-S, MHF1	2	17093.2	0	0	0	0	0	0	0	0	0	0	0	0	0	0	0	0	0	0	0	0	0	0	0	0	0	0
A0A1P8BFP7	AT5G04290	KTF1	1	1958.4	2	208.881	1	1080	0	0	1	24.1105	0	0	0	0	0	0	0	0	0	0	2	2046.6	0	0	1	1240	0	0
Q42059	AT1G64390	At1g64390	2	1885.2	2	30.0843	1	4927.5	0	0	1	4.82209	0	0	0	0	0	0	1	20.4	1	2.9	2	1321	0	0	1	1730	0	0
Q9S7V6	AT3G07790	F17A17.13	1	1523.2	1	208	1	820.8	0	0	0	0	0	0	0	0	0	0	0	0	0	0	1	350	0	0	1	788.4	0	0
Q9SIH1	AT2G36130	CYP18-2	1	1339.2	1	230.4	1	1447.5	0	0	1	11.6	0	0	0	0	0	0	0	0	0	0	1	419.2	0	0	0	0	0	0
O65537	AT4G32620	F4D11.180	0	0	2	10.4	2	1587.6	0	0	1	10.4	0	0	0	0	0	0	0	0	0	0	0	0	0	0	0	0	0	0
Q9SR02	AT3G04740	MED14	1	1160	2	80	1	1524.6	0	0	1	8.4	0	0	0	0	0	0	0	0	0	0	1	777.6	0	0	1	295.2	0	0
Q9SUP3	AT4G20330	At4g20330	1	882	1	2.8	1	1097.6	1	28	1	26.4	1	5.9	0	0	0	0	0	0	0	0	1	655.2	0	0	1	817.2	0	0
Q8GWP4	AT2G21530	At2g21530	1	802.5	0	0	2	243.4	3	2428.3	1	6.7	1	49.6	1	59.2	1	6.7	1	49.6	1	6.7	1	513.6	1	980	1	802.5	2	350.7
Q9M9H4	AT1G71720	PDE338	1	763.2	0	0	2	120.8	1	39.2	0	0	0	0	0	0	0	0	0	0	0	0	1	31.2	1	5.6	1	1254.4	1	38.4
A0A178W567	AT1G30680	At1g30680	1	725.2	2	112.816	2	2391.6	0	0	1	54.8196	0	0	1	2.9	0	0	0	0	0	0	2	331.6	0	0	2	5337	0	0
Q9FZ42	AT1G54870	ChlADR1	0	0	1	52.8	0	0	1	4.5	0	0	0	0	0	0	0	0	1	6879.6	0	0	0	0	0	0	1	1597.4	0	0
O81270	AT4G26740	PXG1	0	0	1	6.5	1	1460.2	0	0	0	0	0	0	0	0	0	0	1	6.5	0	0	0	0	0	0	1	366.4	0	0
A0A178VLH5	AT3G19770	AXX17_At3g19770	1	695.8	1	16.8	1	137.6	0	0	1	4	0	0	0	0	0	0	0	0	0	0	1	602.7	0	0	1	356.4	0	0
Q84WS6	AT1G65090	At1g65090	0	0	0	0	1	1303.2	0	0	0	0	0	0	0	0	0	0	0	0	0	0	0	0	0	0	1	468.8	0	0
Q8VY00	AT1G32490	ESP3	1	672	1	30.6	1	1101.6	0	0	0	0	0	0	0	0	0	0	0	0	0	0	1	716.8	0	0	1	313.2	0	0
Q9T041	AT4G27060	TOR1	1	661.822	2	234.407	2	596.534	0	0	1	41.2416	0	0	0	0	0	0	0	0	1	3.8001	1	281.365	0	0	2	330.44	0	0
A0A178UAJ9	AT5G20170	MED17	1	590.4	1	5.1	1	619.2	0	0	1	85.5	0	0	0	0	0	0	0	0	0	0	1	340	0	0	1	17.6	0	0
P93751	AT2G41940	ZFP8	1	566.4	2	1002.5	1	566.4	0	0	1	70	0	0	0	0	0	0	0	0	0	0	1	566.4	0	0	1	66.8	0	0
A0A1P8B0P2	AT2G04235	KNL1, At2g04235	0	0	0	0	0	0	0	0	1	86.4	2	713.5	2	900.8	2	10.8	2	1799.9	3	3884.8	2	648.8	1	1.1	2	20286.7	2	3147.2
Q8LF87	AT3G27520	DSN1, At3g27520	0	0	0	0	0	0	0	0	0	0	1	86.8	2	97.4	0	0	1	1800	4	18116.5	1	646.4	0	0	2	570	2	232.2
A0A178V4Y9	AT4G32915	GATC	1	547.2	0	0	1	80	1	855	1	9.7	0	0	0	0	0	0	0	0	0	0	0	0	1	536	1	307.8	1	855
Q0D241	AT4G31770		1	545	2	164.8	1	885.6	0	0	0	0	0	0	0	0	0	0	0	0	0	0	1	748.8	0	0	1	50.8	0	0
Q8S8R1	AT2G23120	At2g23120	0	0	0	0	0	0	1	1427.2	0	0	0	0	0	0	0	0	0	0	2	2110.3	0	0	0	0	0	0	0	0
Q9LFQ3	AT5G15020	SNL2	0	0	2	12.4	1	963.9	0	0	1	35.1	0	0	0	0	0	0	0	0	0	0	0	0	0	0	1	720.9	0	0
Q9LK52	AT3G13200	EMB2769	1	532.5	1	170.705	1	1112.4	0	0	1	55.3272	0	0	0	0	0	0	0	0	0	0	1	1065.6	0	0	1	740	0	0
A0A5S9XZL2	AT4G36980	At4g36980	1	489.6	2	282.5	1	137.6	0	0	1	1.6	1	11.6	0	0	0	0	1	3.4	0	0	1	399.6	0	0	1	290	0	0
O81841	AT4G27380	At4g27380	0	0	0	0	0	0	0	0	0	0	1	196.059	0	-18.5596	0	0	0	0	1	40.3824	0	0	1	169.673	0	0	2	748.906
Q9FWR4	AT1G19570	DHAR1	1	473.6	0	0	1	9.9	1	1706.4	0	0	1	9.9	1	54.4	0	0	1	5.2	0	0	1	593.6	1	5.2	1	2391.2	1	1537.2
Q9FKL3	AT5G57610	MUA2.19	1	460.8	2	681.1	1	69.3	0	0	2	69.3	0	0	0	0	0	0	0	0	0	0	1	124.8	0	0	1	58.5	0	0
A0A178UK07	AT5G14610	At5g14610	1	440.1	2	414	1	129.6	0	0	1	17.6	0	0	0	0	0	0	0	0	0	0	1	129.6	0	0	1	129.6	0	0
Q94K80	AT4G35890	LARP1C	2	437.615	1	0.82048	2	555.044	0	0	1	5.1774	0	-11.494	1	32.5934	0	0	0	-1.49212	0	-4.50379	2	96.1721	0	0	1	411.366	0	0
A0A7G2FMH0	AT5G63320	AT9943_LOCUS22939	1	436.1	1	7.1792	1	167.5	4	236.2	1	0.253794	1	1	1	7.2	0	0	1	7.2	2	8.2	1	157.5	0	0	2	467.2	2	20.8
Q0WLR1	AT4G26480	At4g26480	1	420.8	2	225.632	1	1461.6	1	5.2	1	96.6956	0	0	0	0	0	0	0	0	0	0	1	404.8	0	0	1	2258.9	0	0
Q9FX95	AT1G49670	NQR	0	0	0	0	2	681.3	2	29.9	0	0	0	0	0	0	1	2.7	0	0	1	27.2	1	17.2	0	0	1	235	1	4.5
A0A5S9XPE5	AT4G00450	C24_LOCUS16686	1	401.82	2	200.562	1	316.682	0	0	1	376.631	0	0	0	0	0	0	0	0	0	0	1	625.283	0	0	1	346.673	0	0
A0A178UXU4	AT4G00590	AXX17_At4g00590	1	401.82	2	203.069	1	316.682	0	0	1	376.631	0	0	0	0	0	0	0	0	0	0	1	625.283	0	0	1	300.966	0	0
O80452	AT2G38280	AMPD	1	396	1	2	1	227.5	1	17.2	0	0	0	0	0	0	0	0	0	0	1	9.2	1	247.5	0	0	1	396	0	0
Q9SZK4	AT4G38040	At4g38040	1	382.202	2	144.336	1	622.053	0	0	1	48.7285	0	0	0	0	0	0	0	0	0	0	1	411.999	0	0	1	645.529	0	0
Q9FGT8	AT5G58070	TIL	1	369.6	0	0	0	0	0	0	0	0	0	0	0	0	0	0	1	203.4	0	0	1	43.2	0	0	1	203.4	1	198
Q93YW4	AT5G38600	MBB18.15	1	367.5	2	239.307	1	608.4	0	0	1	45.683	0	0	0	0	0	0	0	0	0	0	1	225.6	0	0	1	195.2	0	0
Q940Y3	AT2G17410	ARID3	0	0	0	0	2	578.872	0	0	1	71.0624	0	0	0	0	0	0	0	0	2	168.266	0	0	0	0	1	59.7712	0	0
O80678	AT2G41060	UBA2B	1	365	0	0	1	85.5	0	0	0	0	0	0	0	0	0	0	0	0	0	0	1	28.4	0	0	1	93.6	0	0
Q8H0X2	AT1G18660	At1g18660	0	0	2	13.6747	1	562.272	0	0	0	0	0	0	0	0	0	0	0	0	0	0	0	0	0	0	1	25.8423	1	2.59614
Q29Q34	AT5G19440	At5g19440	0	0	0	0	0	0	1	289.6	0	0	0	0	0	0	0	0	0	0	2	1557.8	0	0	0	0	0	0	1	452.5
Q9LJZ4	AT3G20070	TTN9	0	0	0	0	0	0	0	0	0	0	2	11.7	2	50	1	5.7	2	255.4	3	674.6	2	300.2	2	11.4	1	99	2	230.4
Q8RWH3	AT5G35980	YAK1	1	345.6	2	61.9918	1	374.4	0	0	0	0	0	0	0	0	0	0	0	0	0	0	1	16	0	0	1	883.2	0	0
Q93Z49	AT5G64130	MHJ24.11	0	0	0	0	0	0	2	146.114	0	0	0	0	1	357.516	0	0	0	0	1	264.226	0	0	1	96.3239	0	0	1	463.412
Q9ZQE5	AT2G15690	PCMP-H66	1	299.947	2	16.4096	1	263.565	0	0	1	139.587	0	0	0	0	0	0	0	0	0	0	1	209.265	0	0	1	218.341	0	0
Q0WS60	AT3G49100	At3g49100	0	0	0	0	1	548.578	1	295.629	2	67.1077	0	0	0	0	0	0	0	0	1	95.6695	0	0	1	1350.86	0	0	1	747.827
Q9FYC5	AT3G44850	F28D10_40	1	285	1	26.8	1	558	0	0	1	26.8	0	0	1	39.6	1	6.3	0	0	1	2.6	1	818.3	0	0	2	202.6	0	0
A0A178VYH6	AT2G45030	AXX17_At2g42610	0	0	0	0	0	0	1	2.8	0	0	0	0	0	0	0	0	0	0	2	914.9	0	0	0	0	1	20	1	2.8
A0A178V370	AT4G23500	AXX17_At4g23500	1	277.02	0	0	0	0	0	0	0	0	0	0	0	0	0	0	0	0	2	213.567	1	196.704	0	0	1	307.646	1	30.5047
Q8LAH7	AT1G76680	OPR1	1	275.2	1	2.2	1	2.2	1	4876.3	1	2.2	1	3.8	0	0	0	0	0	0	2	541	1	126	0	0	1	48.4	1	1278.9
Q2HIK4	AT1G29990	PFD6	0	0	0	0	0	0	0	0	0	0	0	0	0	0	0	0	0	0	2	816.7	0	0	0	0	0	0	0	0
Q94CK1	AT5G12410	At5g12410	0	0	0	0	2	486.713	2	99.0014	0	0	0	0	0	0	0	0	0	0	2	443.473	1	1.50731	1	45.1137	0	0	2	257.218
O49429	AT4G20020	MORF1	1	268.511	0	0	0	0	0	0	0	0	0	0	0	0	0	0	0	0	2	142.304	1	190.675	0	0	1	297.977	1	29.5311
Q9M098	AT4G30620	At4g30620	0	0	0	0	0	0	1	34.2898	0	0	0	0	1	59.5859	0	0	0	0	0	0	0	0	1	74.3767	1	21.4473	1	113.906
Q8W475	AT2G47620	SWI3A	1	259.2	0	0	2	4872.7	0	0	0	0	1	3.9	0	0	0	0	0	0	0	0	1	477.5	0	0	1	1283.8	0	0
Q9CAG1	AT1G67580	At1g67580	1	255	2	88	1	378	0	0	1	49.5	0	0	0	0	0	0	0	0	0	0	1	124.8	0	0	1	934.4	0	0
Q84M97	AT5G19520	MSL9	0	0	0	0	0	0	0	0	0	0	0	0	0	0	0	0	0	0	2	698.4	0	0	0	0	0	0	0	0
Q9LSA9	AT3G18680	PUMPKIN	1	254.4	0	0	2	140	1	3.8	0	0	0	0	0	0	0	0	0	0	0	0	1	32	1	3.8	1	98.1	1	98.1
O04421	AT2G43640	SRP14	0	0	0	0	0	0	1	39.6	1	8.3	0	0	0	0	0	0	0	0	0	0	0	0	1	72.8	0	0	2	157.6
A0A178V3M2	AT4G12430	AXX17_At4g12430	2	253.8	1	12.4591	1	66.6	0	0	1	1.01518	0	0	0	0	0	0	0	0	0	0	1	22.4	0	0	1	66.6	0	0
O22703	AT1G60650	RZ1B	2	246.1	2	122.211	1	437.5	0	0	1	22.3339	0	0	0	0	0	0	1	4.5	1	4.5	1	104.4	0	0	1	28.8	0	0
O23053	AT1G05140	ARASP2	0	0	0	0	0	0	2	125.619	1	31.9781	0	0	0	0	0	0	0	0	0	0	0	0	1	65.8417	0	0	1	35.048
Q9ZVC2	AT2G41370	NPR5	1	241.6	2	170.933	1	520	0	0	1	38.0692	0	0	0	0	0	0	0	0	0	0	1	201.6	0	0	1	79.2	0	0
Q3MK94	AT3G03950	ECT1	1	235.419	2	66.0942	1	244.58	0	0	1	8.8828	0	0	0	0	0	0	0	0	0	0	1	250.214	0	0	1	340.168	0	0
Q9LYU8	AT5G13280	AK1	1	232.5	2	50.4	1	62.1	1	1.6	1	118.4	0	0	0	0	0	0	0	0	2	542.7	1	56.7	0	0	1	45.9	0	0
Q9LZQ7	AT3G62330	T12C14_30	1	230.4	2	18.4	1	412.5	0	0	1	2.5	0	0	0	0	0	0	0	0	0	0	1	36	0	0	1	107.1	0	0
Q8W4I9	AT5G61960	ML1	1	230	0	-2.52851	1	761.6	0	0	0	0	0	0	0	0	0	0	0	0	0	0	2	3.4	0	0	1	1830	0	0
O48815	AT2G39670	At2g39670	0	0	1	67.9536	2	375.728	0	-7.3677	0	0	0	0	0	0	0	0	0	0	0	0	1	64.8144	0	0	1	172.282	0	0
O80998	AT2G25980	JAL20	0	0	0	0	0	0	0	0	0	0	0	0	0	0	0	0	0	0	2	606.876	0	0	0	0	0	-4.39494	0	0
Q9LPZ1	AT1G11430	MORF9	0	0	0	0	0	0	1	236.7	0	0	0	0	0	0	0	0	0	0	0	0	0	0	0	0	1	379.2	0	0
Q67XT3	AT3G08880	SPC24.1	0	0	0	0	0	0	0	0	0	0	1	55.6	2	104553	1	170.1	1	672.5	3	1574.2	1	170.1	0	0	1	201.6	2	476.8
Q93VS6	AT1G67870	T23K23.28	1	219.6	1	56	1	158.4	0	0	1	3.6	0	0	0	0	0	0	0	0	0	0	1	63.2	0	0	1	3.6	0	0
Q9LHM0	AT3G12010		1	207.5	0	0	2	450.8	1	18.4	0	0	0	0	0	0	0	0	0	0	0	0	1	230	0	0	1	118.4	0	0
Q2V0Z5	AT5G35520	MIS12	0	0	0	0	0	0	0	0	0	0	1	162.9	1	289.6	1	68.8	2	6402	4	1974.9	1	162.9	0	0	1	6.7	2	233.5
Q8RWR2	AT5G66100	LARP1B	1	198.4	2	447.5	1	583.2	0	0	1	72	0	0	0	0	0	0	0	0	0	0	0	0	0	0	1	1753.6	0	0
Q9SB64	AT4G24690	NBR1	0	0	0	0	1	355	0	0	0	0	0	0	0	0	0	0	0	0	0	0	0	0	0	0	1	340	0	0
Q9FJK8	AT5G48620	RPP8L4	2	193.8	2	118.4	1	748.8	0	0	1	11.6	0	0	1	1.3	0	0	0	0	0	0	1	58.5	0	0	1	192.5	1	1.3
Q9FG30	AT5G06770	At5g06770	1	180	1	480	1	180	0	0	1	56.8	0	0	0	0	0	0	0	0	0	0	0	0	0	0	1	320	0	0
O22940	AT2G41800	AT2G41800	0	0	0	0	1	315.2	0	0	0	0	0	0	0	0	0	0	0	0	2	328.6	1	7.8	0	0	1	1029.6	0	0
Q8LPK4	AT5G22780	ALPHAC-AD	2	179.3	2	143.545	2	2230.2	2	1248.9	1	76.1383	1	1.8	2	9.6	0	0	0	0	2	12.5	2	174.3	0	0	1	2856.1	2	11.5
P35510	AT2G37040	PAL1	1	162.929	1	1.36747	2	84.2429	1	0.281064	0	0	0	-0.507089	1	134.801	0	0	0	0	0	0	1	38.4364	0	0	1	141.517	1	141.165
Q38858	AT1G09210	CRT2	1	159.783	0	0	0	0	1	345.709	0	0	1	63.4641	1	127.475	0	0	0	0	2	2625.33	1	132.643	1	263.367	1	286.726	1	555.575
A0A5S9X2R7	AT2G30800	C24_LOCUS9337	1	157.5	2	1.8	2	193.1	0	0	1	37.8	0	0	0	0	0	0	0	0	2	12.1	1	162.5	1	0.9	1	416.5	0	0
O04620	AT4G01090	A_IG002N01.13	1	153.6	2	161.6	1	3.8	0	0	1	24.8	0	0	0	0	0	0	0	0	0	0	1	81.9	0	0	1	20	0	0
A0A178W983	AT1G42780	AXX17_At1g42780	1	147.5	1	40.5	1	49.5	0	0	1	16.8	0	0	0	0	0	0	0	0	0	0	1	32.4	0	0	1	907.2	0	0
O64624	AT2G18940	At2g18940	1	136	2	47.4055	1	1150.2	0	0	1	23.6875	0	0	0	0	0	0	0	0	0	0	1	45	0	0	1	1560	0	0
Q8VZP3	AT2G35810	AT2G35810	0	0	0	0	0	0	0	0	0	0	0	0	0	0	0	0	0	0	2	523.8	0	0	0	0	0	0	0	0
O22775	AT4G02500	XXT2	0	0	1	27.6	2	283	0	0	0	0	0	0	0	0	0	0	0	0	2	167.4	1	40.8	0	0	1	34	1	4.6
Q9SV14	AT4G31560	F3L17.130	1	131.2	0	0	1	14.6	1	18.2	0	0	1	18.2	0	0	0	0	0	0	0	0	0	0	0	0	1	295.2	0	0
Q9C641	AT1G45332	MEFG1	0	0	0	0	0	0	1	2.8	0	0	0	0	0	0	0	0	0	0	2	518.3	0	0	0	0	1	20	1	2.8
A0A178UHN1	AT5G13010	AXX17_At5g13010	1	130	2	41.9357	1	177.5	0	0	1	8.12142	0	0	0	0	0	0	0	0	0	0	1	465.5	0	0	1	26.1	0	0
Q6Q151	AT1G53720	CYP59	1	128.583	0	0	1	267.806	0	0	0	0	0	0	0	0	0	0	0	0	0	0	1	143.195	0	0	1	15.1186	0	0
Q9FMA3	AT5G56290	PEX5	1	127.637	1	72.0199	1	153.898	1	15.1774	0	0	0	0	0	0	0	0	0	0	1	2.5334	1	194.443	0	0	1	337.004	1	3.5697
Q9LUB2	AT5G48220	MIF21.11	1	126	0	0	0	0	2	2168.5	0	0	0	0	1	265.6	0	0	1	123.3	0	0	1	43.2	1	540	1	36	1	3510
Q9ZVI3	AT2G38610	At2g38610	1	122.437	2	36.1619	1	169.651	0	0	0	0	0	0	0	0	0	0	0	0	0	0	1	127.284	0	0	1	107.471	0	0
Q9LSE3	AT3G26730	At3g26730	1	120	2	120	1	744.8	0	0	1	120	0	0	0	0	0	0	0	0	0	0	1	120	0	0	1	808.5	0	0
Q9FIG0	AT5G59140	MNC17.5	2	118.259	1	136.961	1	44.2304	0	0	1	131.973	0	0	0	0	0	0	0	0	0	0	1	66.4443	0	0	1	38.4997	0	0
Q56Z39	AT1G04510	At1g04510	1	117.6	2	278.963	1	122.4	0	0	1	206.335	0	0	0	0	0	0	0	0	0	0	1	753.6	0	0	0	0	0	0
A0A178WAE3	AT1G55130	AXX17_At1g55130	1	117	1	3.7	2	99.4	1	4.9	1	3.2	0	0	0	0	0	0	0	0	2	64.8	1	32.4	0	0	1	32.4	1	4.9
A0A178UTX6	AT4G12650	AXX17_At4g14280	1	113.6	1	15.8032	1	3.1	2	254.9	1	32.7395	1	11.2	1	1.2	0	0	0	0	2	251.9	1	12.4	0	0	1	52.2	1	166.4
Q9LV66	AT5G48480	At5g48480	0	0	0	0	0	0	1	5.4	0	0	0	0	0	0	0	0	0	0	2	482.4	0	0	0	0	0	0	0	0
Q9FNN0	AT5G08580	MAH20.14	0	0	0	0	0	0	0	0	0	0	0	0	0	0	0	0	0	0	2	472.4	0	0	0	0	0	0	0	0
P42750	AT2G46030	UBC6	0	0	0	0	1	245.7	0	0	0	0	0	0	0	0	0	0	0	0	0	0	0	0	0	0	1	245.7	0	0
Q9LID3	AT3G13670	At3g13670	2	113.1	2	56.0661	1	1466.1	0	0	1	26.0139	0	0	0	0	0	0	1	22.8	0	0	1	1184	0	0	1	3085.5	0	0
A0A7G2FEI6	AT5G14260	AT9943_LOCUS19111	1	107.2	0	0	1	12.4	2	511.7	0	0	0	0	0	0	0	0	0	0	1	120	1	230	0	0	1	230	1	46.8
Q9ASW4	AT3G21215	At3g21215	1	106.2	2	56.1012	1	106.2	0	0	0	0	1	4.1	1	32	0	0	0	0	2	8.2	1	235.2	0	0	2	110	0	0
Q6NPN3	AT5G18550	At5g18550	1	106.2	2	43.2	1	106.2	0	0	1	82.8	0	0	0	0	0	0	0	0	0	0	1	106.2	0	0	1	106.2	1	4.7
Q93ZB6	AT3G14930	HEME1	0	0	1	5	0	0	1	360	1	5	0	0	0	0	0	0	0	0	0	0	0	0	0	0	0	0	0	0
Q9M1G5	AT3G54630	NDC80	0	0	0	0	0	0	1	2.5	2	322.5	2	3299.2	1	352.5	1	66.6	2	396.5	3	1714.7	2	121.8	2	24.5	1	174.4	2	440.3
A0A178UQQ6	AT5G50850	AXX17_At5g50850	1	106.2	2	81.9	1	106.2	0	0	1	27.2	0	0	0	0	0	0	0	0	0	0	1	4.3	0	0	1	720	0	0
Q8RWN3	AT3G25840	At3g25840	2	105.956	2	51.0521	2	85.2482	1	3.52569	1	53.2968	1	1.52127	1	4.37076	1	3.4315	1	2.61121	1	1.9107	2	85.884	0	0	1	7.03191	0	0
A0A7G2DWY6	AT1G30690	AT9943_LOCUS2574	1	105.891	2	54.6987	2	231.071	1	12.3668	1	24.3643	0	-1.35224	0	0	0	0	0	0	1	7.65873	2	42.1053	0	0	1	322.413	1	108.714
Q9C7C3	AT3G12130	At3g12130	1	105.655	1	66.3733	1	113.108	0	0	0	0	0	0	0	0	0	0	0	0	0	0	1	112.295	0	0	1	155.405	0	0
A0A7G2E338	AT1G59900	AT9943_LOCUS4212	0	0	0	0	0	0	1	193.5	0	0	0	0	0	0	0	0	0	0	0	0	0	0	1	44.8	0	0	1	10.3
Q9LPG2	AT1G53460	At1g53460	1	104.946	1	31.9076	1	105.83	0	0	0	0	1	20.7907	0	0	0	0	0	0	0	0	2	78.8374	0	0	1	96.3371	0	0
Q9M401	AT3G49680	BCAT3	1	99.9	0	0	0	0	1	741.6	1	5.8	0	0	1	99.9	0	0	0	0	2	25.5	1	32	1	99.9	1	99.9	1	217.6
P83291	AT5G20080	CBR2	0	0	0	0	0	0	1	340.8	0	0	0	0	1	4.6	0	0	0	0	1	414.4	0	0	0	0	1	4.6	0	0
A0A384LM88	AT5G19900	At5g19900	0	0	1	34.8	1	220.8	0	0	0	0	0	0	0	0	0	0	0	0	0	0	0	0	0	0	1	118.8	0	0
Q9SRK5	AT3G10940	LSF2	0	0	0	0	2	219.903	3	160.132	0	0	1	31.7321	0	0	0	0	0	0	1	39.6862	1	14.0682	1	34.1401	1	20.0409	1	82.7521
Q05753	AT5G66055	AKRP	0	0	0	0	2	218.9	2	12.1	0	0	0	0	0	0	0	0	0	0	0	0	1	48.8	0	0	1	170.1	0	0
Q9LJC2	AT3G21100		0	0	2	25.0702	1	216	0	0	0	0	0	0	0	0	0	0	0	0	0	0	1	4.1	0	0	1	712.8	0	0
O23550	AT4G17060	FIP2	1	99.7298	2	114.573	1	203.581	0	0	1	252.272	0	0	0	0	0	0	0	0	0	0	1	40.6974	0	0	1	367.065	0	0
Q9C9U4	AT1G73670	MPK15	1	98.3278	1	13.6747	1	78.3626	0	0	1	67.0017	0	0	0	0	0	0	0	0	0	0	1	53.5096	0	0	1	120.421	0	0
Q9M8D3	AT1G74260	At1g74260	1	97.6	0	0	2	2.6	1	723.2	0	0	1	1.2	1	32.4	0	0	0	0	2	2167.6	1	8.8	1	1.2	1	28.8	1	226.8
Q0WP86	AT3G51620	At3g51620	1	97.2	1	16.7135	1	71.1	0	0	1	6.76785	0	0	0	0	0	0	0	0	0	0	1	340	0	0	1	1414.4	0	0
Q38953	AT3G26560	At3g26560	1	96.4369	2	28.7168	1	52.511	1	1.96745	1	31.9781	0	0	0	0	0	0	0	0	1	37.5974	1	45.2193	0	0	1	83.6797	1	11.0336
A0A7G2EAG4	AT2G31380	AT9943_LOCUS8189	1	96.3	1	22.6512	1	118.8	0	0	0	0	1	1.6	0	0	0	0	1	1.6	0	0	2	6.4	0	0	1	84.6	0	0
Q9C977	AT1G80270	At1g80270	2	92.6179	1	22.7911	1	42.4127	0	0	1	79.9452	0	0	0	-6.59353	0	0	0	-3.91682	2	138.532	1	64.587	0	0	1	48.5202	0	-3.24518
Q9FY49	AT5G13520	LKHA4	0	0	0	0	0	0	1	1.9	0	0	0	0	0	0	0	0	0	0	2	395	0	0	0	0	0	0	0	0
Q9SJF3	AT1G08370	At1g08370	0	0	0	0	0	0	1	61.2	0	0	0	0	0	0	0	0	0	0	2	390.6	0	0	0	0	0	0	1	42.4
Q9SSN3	AT1G72930	TIR	0	0	0	0	1	199.8	0	0	1	10.2	0	0	0	0	0	0	0	0	0	0	0	0	0	0	1	4.5	0	0
A0A178V996	AT3G17250	AXX17_At3g17250	0	0	0	0	0	0	0	0	0	0	0	0	0	0	0	0	0	0	2	387.2	0	0	0	0	0	0	0	0
A0A7G2E4J1	AT1G66680	AT9943_LOCUS4789	1	92.5493	1	153.156	1	23.0241	2	50.0244	0	0	0	0	1	80.5875	0	0	1	17.4609	2	113.775	1	45.0678	0	0	1	137.122	1	36.9951
Q8GWI1	AT5G12320	AT5G12320	0	0	0	0	0	0	0	0	0	0	0	0	0	0	0	0	0	0	2	387	0	0	0	0	0	0	0	0
P82874	AT3G27080	TOM20-3	0	0	0	0	0	0	1	8.9	0	0	0	0	0	0	0	0	0	0	2	379	0	0	0	0	0	0	0	0
Q84TI2	AT2G37690	AT2G37690	2	91.9	1	160	1	22	1	20.4	1	3.3	0	0	0	0	0	0	0	0	2	184	2	27.5	0	0	1	201.6	1	52.2
Q4V3C1	AT2G03070	MED8	1	89.1	1	4	1	4	0	0	0	0	0	0	0	0	0	0	0	0	0	0	1	23.6	0	0	0	0	0	0
A0A178WN53	AT1G75830	AXX17_At1g75830	0	0	2	28	1	193.6	0	0	1	17.6	0	0	0	0	0	0	1	3	0	0	2	34	0	0	1	4	0	0
Q9S7T1	AT1G73150	GTE3	1	88.2	1	2.2	1	267.2	0	0	0	0	0	0	0	0	0	0	0	0	0	0	1	111.6	0	0	1	107.1	0	0
O49562	AT4G21210	RP1	1	87.3	0	0	1	18	3	1469.9	0	0	0	0	0	0	0	0	0	0	0	0	0	0	1	3.2	1	105.3	1	195.2
O65251	AT5G26680	FEN1	0	0	0	0	0	0	0	0	0	0	0	0	0	0	0	0	0	0	2	366	0	0	0	0	0	0	0	0
Q0WMN5	AT3G49140	At3g49140	1	86.9823	2	50.5701	1	53.3189	0	0	1	152.277	0	0	1	7.81455	0	0	1	8.20667	0	0	1	69.3363	0	0	1	56.2552	0	0
Q8VWF5	AT1G29400	ML5	0	0	2	322.5	1	185.6	0	0	0	0	0	0	0	0	0	0	0	0	0	0	0	0	0	0	1	4.4	0	0
P92958	AT3G29160	KIN11	0	0	0	0	1	184	1	3.3	1	4.7	0	0	0	0	0	0	0	0	1	3.3	0	0	0	0	1	72	0	0
Q9ZST4	AT4G01900	GLB1	0	0	0	0	0	0	0	0	0	0	0	0	0	0	0	0	0	0	0	0	0	0	1	42.8	0	0	1	5.6
Q9LSP8	AT3G16940	CAMTA6	0	0	2	188.8	1	180.8	0	0	1	81.9	0	0	0	0	0	0	0	0	0	0	0	0	0	0	1	85.5	0	0
A0A5S9XX50	AT4G27070	AT9943_LOCUS16793	0	0	0	0	0	0	0	0	0	0	0	0	0	0	0	0	0	0	2	355.2	0	0	0	0	0	0	0	0
Q9M1S4	AT3G54760	T5N23_120	1	86.9823	1	14.7496	1	39.3833	2	50.747	0	0	0	0	0	0	0	0	0	0	2	22.5042	1	15.5756	0	0	1	60.4744	1	20.1201
Q84JZ6	AT3G06790	MORF3	1	85.2	1	85.2	1	269.1	0	0	0	0	0	0	0	0	0	0	0	0	2	79.4	0	0	0	0	1	269.1	0	0
Q94AH2	AT5G64730	MVP7.5	1	84.6	2	37.6	1	283.2	0	0	0	0	0	0	0	0	0	0	0	0	0	0	1	37.6	0	0	1	36	0	0
Q9LPV9	AT1G12910	LWD1	0	0	1	36	1	174.6	0	0	0	0	0	0	0	0	0	0	0	0	0	0	0	0	0	0	1	360	0	0
O23403	AT4G15510	PPD1	0	0	0	0	0	0	2	112.8	0	0	0	0	0	0	0	0	0	0	0	0	0	0	0	0	1	85.2	1	222.4
Q9LNE6	AT1G06000	UGT89C1	1	84.6	0	0	2	57.2	2	217.6	0	0	0	0	1	27.6	0	0	1	84.6	1	33.2	0	0	0	0	1	84.6	1	72
Q9MAT5	AT1G04870	PRMT10	0	0	0	0	0	0	0	0	0	0	0	0	0	0	0	0	0	0	2	344.8	0	0	0	0	1	4.7	0	0
O65090	AT1G01860	PFC1	0	0	0	0	2	174	1	6.7	0	0	0	0	1	53.6	0	0	0	0	0	0	0	0	0	0	1	6.4	0	0
Q8LAD6	AT2G39795		0	0	0	0	0	0	0	0	0	0	0	0	0	0	0	0	0	0	2	317.2	0	0	0	0	0	0	1	248.4
Q9LZ06	AT5G02790	GSTL3	1	84.3823	0	0	0	0	1	129.008	0	0	0	0	1	174.362	0	0	0	0	0	0	1	64.0607	1	434.067	1	149.076	1	132.403
A0A7G2EZ78	AT4G18810	AT9943_LOCUS16027	1	81.9	0	0	0	0	1	803.6	0	0	0	0	1	28	0	0	0	0	0	0	1	87.3	1	18	1	2.5	1	543.6
Q9FX53	AT1G13450	GT-1	1	81.9	1	209.6	1	161.6	0	0	0	0	0	0	0	0	0	0	0	0	0	0	2	189.3	0	0	1	60.3	0	0
A0A7G2F7P2	AT5G09600	AT9943_LOCUS17293	1	80.1277	0	0	0	0	1	215.014	0	0	0	0	0	0	0	0	0	0	2	399.713	1	14.3195	1	206.67	1	33.7531	1	140.192
A0A5S9XGS7	AT3G24255	ZWINT1.2, At3g24255	0	0	0	0	0	0	0	0	0	0	1	3.6	2	85.4	1	3.6	2	85	3	187.6	2	86.8	0	0	2	434.8	2	61689.6
P30187	AT2G41090	CML10	0	0	0	0	0	0	1	48	0	0	0	0	0	0	0	0	0	0	0	0	0	0	0	0	0	0	1	183.6
Q9ZUS6	AT2G37400	At2g37400	0	0	0	0	0	0	1	3.9	0	0	0	0	0	0	0	0	0	0	2	309.6	0	0	0	0	0	0	0	0
Q9FGH9	AT5G58430	EXO70B1	0	0	2	35.5541	1	171.065	0	0	1	156.845	1	16.2269	0	0	0	0	1	7.46061	0	0	1	31.3605	0	0	1	114.972	0	0
Q9SMX5	AT1G10870	AGD4	1	79.1822	2	76.9087	1	235.896	0	0	1	120.552	0	0	0	0	0	0	1	71.0908	0	0	1	96.7192	0	0	1	125.52	0	0
Q9LKU2	AT5G28750	TATA	1	78.8	0	0	1	19.7	1	177.3	0	0	0	0	1	19.7	0	0	1	19.7	1	19.7	1	19.7	1	19.7	1	19.7	1	19.7
Q9LES2	AT3G56860	UBA2A	1	78.4732	1	39.5079	1	96.9434	1	30.3918	1	38.0692	0	0	0	0	0	0	0	0	1	54.3074	1	79.3851	0	0	1	109.698	0	0
A0A7G2EDD5	AT2G19770	AT9943_LOCUS7159	1	77.2913	0	0	0	0	2	341.28	0	0	0	-11.8995	0	0	0	0	0	0	2	572.632	0	0	1	506.005	0	0	1	167.451
Q9SZ52	AT4G31850	PGR3	1	76.5822	2	24.6144	1	254.476	0	0	1	85.2749	0	0	0	0	0	0	0	0	0	0	1	40.195	0	0	1	261.587	0	0
Q0WQ57	AT4G12770	At4g12770	0	0	0	0	1	163.2	0	0	0	0	0	0	0	0	0	0	0	0	1	2.9	0	0	0	0	1	255	0	0
Q8L5U8	AT3G24530		1	76.5	2	20	1	4	0	0	0	0	0	0	0	0	0	0	0	0	0	0	0	0	0	0	1	228.8	0	0
Q93VK9	AT3G48210	SPC25	0	0	0	0	0	0	0	0	1	2.9	1	14.4	2	285.2	2	4534.2	1	49.8	2	73.8	2	80.4	0	0	0	0	0	0
Q9C9A0	AT1G71080	At1g71080	1	76.0307	2	11.6994	1	37.1616	0	0	1	13.0281	0	0	0	0	0	0	0	0	0	0	1	46.2242	0	0	1	56.5482	0	0
Q56Y39	AT5G23680	At5g23680	0	0	1	192.6	1	161.1	0	0	1	5.1	0	0	0	0	0	0	0	0	0	0	1	8.9	0	0	1	56	0	0
Q9LTQ5	AT3G20370	At3g20370	1	74.8066	0	0	0	-0.807862	0	-2.56902	0	0	0	0	0	0	0	0	1	6.90106	0	0	0	0	0	0	0	-1.14268	0	0
Q2HIS8	AT5G42030		0	0	2	6.1	1	161.1	0	0	0	0	0	0	0	0	0	0	0	0	0	0	0	0	0	0	1	5.4	0	0
Q9M1A3	AT3G59650	T16L24.200	0	0	0	0	0	0	0	0	0	0	0	0	0	0	0	0	0	0	2	94.1	1	77.2	0	0	1	10.1	0	0
A0A178VM21	AT3G22870	AXX17_At3g22870	1	74.8	1	8.9	1	74.8	0	0	0	0	0	0	0	0	0	0	0	0	0	0	1	8.9	0	0	1	8.9	0	0
Q84JH2	AT5G48650	AT5G48650	1	72.9	2	35.0983	1	76.5	0	0	0	0	0	0	0	0	0	0	0	0	0	0	1	20	0	0	1	20	0	0
Q67XK4	AT4G33865	At4g33865	0	0	1	48.8869	1	157.2	1	21.4	1	306.56	0	0	0	0	0	0	0	0	1	157.2	1	21.4	0	0	1	21.4	0	0
O81890	AT4G33740	T16L1.230	1	72.4	0	0	0	0	1	11.9	0	0	0	0	0	0	0	0	0	0	0	0	0	0	0	0	0	0	1	11.9
Q9T091	AT4G27690	VPS26B	1	72.3277	0	0	1	26.6594	0	0	0	0	0	0	0	0	0	0	0	0	2	101.105	1	87.4241	0	0	1	135.013	0	0
Q8L968	AT4G13720	At4g13720	1	72	0	0	1	5.8	1	5.8	0	0	0	0	0	0	0	0	0	0	2	11.6	0	0	0	0	0	0	1	72
Q9SJL9	AT2G36870	XTH32	1	70.9766	2	28.4889	2	13.2933	0	-0.589447	0	0	1	32.5382	1	5.05759	1	3.47439	1	99.9722	3	372.712	2	111.158	0	0	1	3.12153	0	0
Q4V399	AT1G67440	rsgA	0	0	1	6	1	152.1	1	6	0	0	0	0	0	0	0	0	0	0	0	0	1	2.5	0	0	1	617.5	1	6
Q9SU08	AT4G12780	AUXI1	0	0	2	16.8	1	150.4	0	0	0	0	0	0	0	0	0	0	0	0	1	2.9	0	0	0	0	1	231	0	0
A0A7G2EKD9	AT3G09720	AT9943_LOCUS10549	1	70.2	1	2.8	1	2.8	1	25.2	0	0	0	0	0	0	0	0	0	0	1	3.5	1	2.8	0	0	1	3.5	0	0
Q9FJ98	AT5G51940	NRPB6A	1	66.8	0	0	1	18.1	0	0	0	0	0	0	0	0	0	0	0	0	1	16	0	0	0	0	0	0	0	0
Q9M376	AT3G54300	VAMP727	1	66.8	0	0	0	0	1	8.3	0	0	0	0	0	0	0	0	0	0	1	66.8	0	0	0	0	1	48.4	0	0
O82251	AT2G47840	TIC20-II	0	0	0	0	1	146.7	1	50	0	0	0	0	0	0	0	0	0	0	0	0	0	0	0	0	0	0	0	0
Q0WMQ4	AT4G12640	At4g12640	1	66.6	2	504	1	60.3	0	0	1	69.3	0	0	0	0	0	0	0	0	0	0	1	160	0	0	1	67.5	0	0
Q9LU64	AT5G51100	FSD2	0	0	1	368.214	0	0	0	0	1	166.235	0	0	0	0	0	0	1	4.8494	0	0	0	0	0	0	0	0	0	0
Q9LEU8	AT5G10920	At5g10920	0	0	0	0	0	0	1	89.1	0	0	0	0	0	0	0	0	0	0	1	241.6	0	0	0	0	0	0	1	17.6
O24633	AT4G14800	PBD2	0	0	0	0	0	0	1	50.4	1	10.1518	0	0	0	0	0	0	0	0	2	239.3	0	0	0	0	1	5.5	1	5.5
O48661	AT1G70310	SPDSYN2	2	64.4	0	0	2	7.6	1	1396.5	0	0	0	0	1	31.6	0	0	0	0	3	1024.4	1	30.4	1	3.8	1	30.4	1	230.4
E0X9N4	AT3G63550	At3g63550	0	0	1	46.8	1	144	0	0	0	0	0	0	0	0	0	0	0	0	0	0	1	32	0	0	1	32	0	0
Q84VW5	AT1G11760	MED32	1	63.6	0	0	0	0	0	0	0	0	0	0	0	0	0	0	0	0	0	0	1	9.3	0	0	1	6.6	0	0
Q9FHN8	AT5G65930	KIN14E	1	62.8731	2	2.10709	1	90.8844	0	0	1	15.7352	0	0	0	0	0	0	0	0	0	-0.174062	1	113.048	0	0	1	54.8489	0	0
Q8H0W1	AT3G24590	PLSP1	1	62	0	0	0	0	1	62	0	0	0	0	0	0	0	0	0	0	0	0	1	8.9	0	0	1	8.9	1	62
O04647	AT5G27270	EMB976	1	61.1289	2	72.9316	1	114.43	0	0	1	19.796	0	0	0	0	0	0	1	12.31	0	0	0	-1.20617	0	0	1	162.964	0	0
Q9XFD1	AT5G44200	CBP20	1	60.5761	0	0	1	48.3395	0	-6.46447	1	35.4043	0	-3.88768	0	0	0	0	0	-8.5797	1	-7.72808	2	12.5389	0	0	1	112.598	0	0
Q8H0V3	AT1G08110	At1g08110	0	0	0	0	0	0	1	467.2	0	0	0	0	0	0	0	0	0	0	2	228.3	0	0	0	0	1	14.1	0	0
Q8GWS0	AT4G28730	GRXC5	1	59.6	0	0	1	78	1	6.9	0	0	0	0	0	0	0	0	0	0	1	12.6	0	0	0	0	1	78	1	78
Q9LTR9	AT5G57020	NMT1	0	0	0	0	0	0	1	8.43192	0	0	0	0	0	0	0	0	0	0	2	227.591	0	0	0	0	1	2.81276	0	0
Q9LT32	AT3G20890	At3g20890	1	57.6	1	10.8	1	5.8	0	0	1	10.8	0	0	0	0	0	0	0	0	0	0	1	57.6	0	0	1	321.6	0	0
O50039	AT1G75330	OTC	0	0	0	0	0	0	1	507.5	0	0	0	0	0	0	0	0	0	0	2	225.9	0	0	0	0	0	0	0	0
P94111	AT1G74020	SSL12	1	57.2	0	0	1	7.5	0	0	0	0	0	0	1	7.5	0	0	1	7.5	1	7.5	1	7.5	1	52.4	1	7.5	1	7.5
Q9LS02	AT3G25770	AOC2	0	0	0	0	0	0	1	202.5	1	58.4	0	0	0	0	0	0	0	0	0	0	0	0	0	0	0	0	1	131.4
Q0WRZ7	AT5G05670	At5g05670	1	56.4	0	0	1	10.8	0	0	0	0	0	0	0	0	0	0	0	0	2	21.6	1	10.8	0	0	0	0	0	0
C0Z2S1	AT2G05380	GRP3S	1	55.2493	0	0	1	25.847	0	0	0	0	0	-11.5785	0	-8.242	0	0	1	63.2287	0	-21.23	1	13.4187	0	0	1	36.0815	0	0
Q9M2P7	AT3G58010	PAP9	0	0	0	0	0	0	1	180.9	0	0	0	0	0	0	0	0	0	0	0	0	0	0	0	0	0	0	1	128.7
Q9SYM4	AT1G78580	TPS1	2	54.4202	2	7.37481	1	36.3538	2	15.9459	1	7.10624	0	0	0	0	0	0	0	0	0	0	1	13.189	0	0	1	119.542	0	0
Q9FLN9	AT5G55240	PXG2	0	0	0	0	1	136.8	0	0	0	0	0	0	0	0	0	0	0	0	0	0	0	0	0	0	1	355.2	0	0
Q9FL33	AT5G46280	MCM3	0	0	0	0	0	0	0	0	0	0	0	0	0	0	0	0	0	0	2	207	0	0	0	0	1	1.7	0	0
Q9SYG2	AT1G54060	ASIL1	0	0	2	150.3	1	135.9	0	0	1	3.4	0	0	0	0	0	0	1	4.4	0	0	1	32.4	0	0	1	46.8	0	0
Q0KKQ1	AT2G25320	CMS1	1	54.4	2	87.7458	1	737.1	0	0	1	21.5725	0	0	0	0	0	0	1	1.6	1	1.6	1	145	0	0	1	537.6	0	0
Q8RXG3	AT3G21220	MKK5	2	54.1657	2	81.1364	1	142.386	0	0	1	14.7201	0	0	0	0	0	0	0	-0.559546	0	-0.614153	0	0	0	0	1	160.327	0	0
Q9FKT4	AT5G56140	At5g56140	1	53.2	2	42	1	148.5	0	0	1	4.4	0	0	0	0	0	0	0	0	0	0	1	4.4	0	0	1	53.2	0	0
Q9FNC9	AT5G43970	TOM9-2	0	0	0	0	0	0	2	352.677	0	0	0	0	0	0	0	0	0	0	1	205.205	0	0	0	0	1	39.0271	0	0
O81770	AT4G31780	MGD1	1	53.1821	2	155.398	1	152.484	0	0	1	95.4267	0	0	0	0	0	0	0	0	0	0	1	7.78778	0	0	1	119.542	0	0
A0A5S9XP70	AT4G02350	AN1_LOCUS17026	1	52.2	0	0	1	123.2	1	2.5	1	9.51729	0	0	0	0	0	0	0	0	0	0	1	121.6	0	0	1	324	0	0
A0A178V0N8	AT4G02960	AXX17_At4g02960	1	52.2	0	0	1	52.2	1	2.5	1	9.51729	0	0	0	0	0	0	0	0	0	0	1	121.6	0	0	1	324	0	0
Q5DWW6	AT5G24520	At5g24520	1	52	1	52	1	6.9	0	0	1	6.9	0	0	0	0	0	0	0	0	0	0	1	135.9	0	0	1	52	0	0
Q8VY74	AT2G43370	SNRNP35	1	51.6	1	4.5	1	4.5	0	0	1	4.5	0	0	0	0	0	0	0	0	0	0	1	4.5	0	0	1	4.5	0	0
Q9SK27	AT2G25060	At2g25060	0	0	0	0	0	0	0	0	0	0	0	0	0	0	0	0	0	0	2	196.9	0	0	0	0	0	0	0	0
P81760	AT5G53490	TL17	1	50.8	1	6.8	0	0	2	259.2	0	0	0	0	1	8.9	0	0	1	8.9	1	8.9	1	8.9	1	8.9	1	8.9	1	50.8
Q5HZ00	AT2G34630	SPS3	0	0	0	0	0	0	0	0	0	0	0	0	0	0	0	0	0	0	2	196.7	0	0	0	0	0	0	0	0
Q9LYN7	AT5G07290	ML4	1	50.4	2	60.1685	1	240	0	0	1	59.8955	0	0	0	0	0	0	0	0	0	0	1	1.5	0	0	1	104	0	0
O04846	AT3G52720	ACA1	1	49.6366	1	67.4268	2	197.929	2	260.245	1	21.3187	0	0	1	27.3509	1	207.706	1	19.7706	3	98.7983	1	19.0926	1	60.8104	1	13.3606	1	546.766
Q9SFB1	AT3G08030	F17A17.37	1	49.2	1	9.9	1	9.9	2	12.6	1	9.9	1	2.7	0	0	0	0	0	0	1	89.1	1	9.9	0	0	1	9.9	1	377.5
A0A7G2FFD5	AT5G39730	AT9943_LOCUS20854	1	48.4	0	0	0	0	1	267.2	0	0	1	5	1	28.4	1	5	1	892.8	0	0	1	5	0	0	1	44.4	1	457.5
Q8VZF8	AT1G02120		0	0	2	30.8	1	121.5	0	0	0	0	0	0	0	0	0	0	0	0	0	0	1	2.6	0	0	1	36.8	0	0
Q39211	AT2G15430	NRPB3	2	47.2434	2	126.491	2	154.356	2	88.8503	1	87.559	1	6.23309	1	5.3725	0	0	0	0	2	133.005	2	98.4801	0	0	1	125.52	2	33.898
Q8LGK3	AT2G04940		0	0	0	0	0	0	0	0	0	0	0	0	1	4.3	1	8.6	0	0	0	0	1	51.2	1	8.9	1	4.3	0	0
Q84K40	AT4G30820	At4g30820	0	0	1	24.7	1	121.2	0	0	0	0	0	0	0	0	0	0	0	0	0	0	1	121.2	0	0	1	121.2	0	0
Q8L475	AT1G74640	At1g74640	1	46.4	0	0	0	0	1	46.4	0	0	0	0	0	0	0	0	0	0	1	4.9	0	0	1	4.9	1	46.4	1	46.4
Q8GWL5	AT5G27390	At5g27390	0	0	2	26.8654	2	120.575	1	25.7869	0	0	0	0	0	0	0	0	0	0	0	0	0	0	0	0	0	0	1	18.173
Q84W55	AT1G65580	IP5P15	1	45.9	0	0	1	787.2	0	0	0	0	0	0	0	0	0	0	0	0	0	0	1	134.4	0	0	1	118.4	0	0
Q8LA02	AT1G53640		0	0	0	0	0	0	0	0	0	0	0	0	0	0	0	0	0	0	2	195.2	0	0	0	0	0	0	0	0
Q9M065	AT4G36680	At4g36680	0	0	2	26.4	2	120	0	0	0	0	0	0	0	0	0	0	0	0	1	93.6	1	3.6	0	0	1	76.5	0	0
Q9LF68	AT5G17560	BOLA4	1	45.2	0	0	0	0	1	88	0	0	0	0	0	0	0	0	0	0	2	22.6	1	11.3	1	45.2	0	0	1	45.2
O04151	AT1G56340	CRT1	1	45.2	0	0	1	4.5	2	5077.9	0	0	0	0	1	126.9	0	0	1	7.1	2	9764.7	1	161.1	1	312	1	896.4	1	2648.7
O65567	AT4G30825	At4g30825	1	44.1	2	14	1	205	0	0	1	38.7	0	0	0	0	0	0	0	0	0	0	1	36.9	0	0	2	457.4	0	0
Q8LBG6	AT2G21250		1	44	0	0	0	0	1	300.8	0	0	1	4.2	1	44	0	0	0	0	2	403	0	0	0	0	1	289.6	1	122.4
Q42440	AT1G07780	PAI1	1	43.6	1	20.0562	2	170.3	2	13	0	0	0	0	0	0	0	0	0	0	0	0	1	43.6	0	0	1	43.6	1	39.2
Q42527	AT5G05590	PAI2	1	43.6	1	20.0562	2	50.1	3	20.3	0	0	0	0	0	0	0	0	0	0	0	0	1	43.6	0	0	1	43.6	1	39.2
Q8VYC4	AT3G13180	At3g13180	1	43.4911	2	80.3328	1	166.823	0	0	0	0	0	0	0	0	0	0	0	0	0	0	1	89.1826	0	0	1	384.821	0	0
Q570K7	AT5G27330		0	0	1	28.4	0	0	0	0	0	0	0	0	0	0	0	0	0	0	1	185.6	0	0	0	0	0	0	0	0
Q9LS48	AT3G18420	SG1	1	43.2	0	0	1	3.8	1	125.1	1	3.8	1	7	1	7	0	0	0	0	0	0	1	43.2	1	7	1	127.8	1	43.2
P11832	AT1G77760	NIA1	2	43.1	2	197.5	1	113.6	1	651.7	2	11.6	0	0	0	0	0	0	0	0	1	18	1	43.2	0	0	1	123.2	1	2.4
Q9SY33	AT1G30870	PER7	0	0	0	0	0	0	2	265.3	0	0	0	0	0	0	0	0	1	39.6	0	0	0	0	0	0	0	0	0	0
Q8GS71	AT5G47820	KIN4A	2	42.1	2	40.5	1	81.6	0	0	0	0	0	0	0	0	0	0	0	0	0	0	1	12.4	0	0	1	306	0	0
Q9M2V9	AT3G55070	MAEA	1	42	0	0	2	464.5	0	0	0	0	0	0	0	0	0	0	0	0	0	0	1	6	0	0	1	283.2	0	0
Q7XBQ8	AT1G09290	AT1G09290	0	0	0	0	2	109.234	2	206.713	0	0	1	210.792	1	59.5859	0	0	1	76.0797	2	356.047	0	0	0	0	0	-0.527393	2	233.313
Q9ZUA3	AT2G01750	MAP70.3	0	0	1	5.00434	1	109.061	0	0	1	4.82209	0	0	0	0	0	0	0	0	0	0	0	0	0	0	1	66.8031	0	0
Q8LEG3	AT4G26760	MAP65-2	0	0	0	0	0	0	0	0	0	0	0	0	0	0	0	0	0	0	2	176.4	0	0	0	0	0	0	0	0
Q9FFG0	AT5G05550	ENAP2	0	0	0	0	1	108.9	0	0	0	0	0	0	0	0	0	0	0	0	0	0	0	0	0	0	1	37.2	0	0
Q9FJY6	AT5G66530	At5g66530	0	0	0	0	0	0	1	1267.2	0	0	0	0	1	4.2	0	0	0	0	0	0	0	0	1	30	0	0	1	4.2
Q9FFF4	AT5G16290	AHASS2	1	41.8366	1	17.3212	1	15.3494	1	68.5796	0	0	0	0	0	0	0	0	0	0	2	151.998	1	44.4657	1	2.43858	1	21.0957	1	103.846
Q9SHH7	AT1G17180	GSTU25	0	0	0	0	0	0	0	0	0	0	0	0	0	0	0	0	0	0	2	174.1	0	0	0	0	0	0	0	0
Q8GYP3	AT2G30280	RDM4	0	0	2	36	1	148.5	0	0	2	11.6	1	36	0	0	0	0	1	2.9	1	2.9	2	156	0	0	1	36	0	0
Q9FLU5	AT5G24580	HIPP09	1	41.2	0	0	0	0	0	0	0	0	0	0	0	0	0	0	0	0	1	5	0	0	0	0	1	5.3	0	0
Q9T042	AT4G27080	PDIL5-4	1	41.1275	2	26.3386	1	140.568	0	0	1	60.1493	0	0	0	0	0	0	0	0	0	0	1	35.8723	0	0	1	361.278	0	0
Q9C6K3	AT1G76880	DF1	2	41.0284	2	106.89	2	37.2135	0	0	1	123.471	1	5.40895	0	0	1	5.4904	1	28.3503	1	10.7983	2	61.249	0	0	1	36.9175	0	0
Q94K68	AT5G27560	At5g27560	0	0	0	0	0	0	2	14.1	0	0	0	0	0	0	0	0	0	0	0	0	0	0	0	0	0	0	1	108
Q541X0	AT3G07880	At3g07880/F17A17_22	0	0	0	0	0	0	1	10.4	0	0	1	10.4	0	0	0	0	0	0	2	173.2	0	0	0	0	0	0	1	10.4
Q8GW67	AT3G02220	At3g02220	2	40.6	2	51.0969	1	33.6	1	4.4	0	0	1	14	0	0	0	0	1	7	2	11.4	2	25.4	0	0	1	33.6	0	0
A0A178WDN1	AT1G32160	AXX17_At1g32160	0	0	0	0	1	105.3	2	38.6	0	0	0	0	0	0	1	3.8	0	0	1	4.9	0	0	0	0	0	0	0	0
Q42581	AT2G35390	PRS1	1	39.0002	2	133.328	1	178.133	0	-1.96745	1	64.7176	0	0	0	-3.41887	0	0	0	-10.6013	0	0	1	41.4511	0	-10.364	1	50.1023	0	-5.51681
P0DH92	AT2G16510	VHA-c1	0	0	0	0	0	0	0	0	0	0	0	0	1	11	1	11	0	0	0	0	1	44	1	11	0	0	0	0
Q9FIJ7	AT5G47840	At5g47840	0	0	0	0	0	0	1	194.333	0	0	0	0	0	0	0	0	0	0	0	0	0	0	0	0	0	0	1	103.197
O22216	AT2G41540	GPDHC1	0	0	0	0	1	103.5	0	0	0	0	0	0	0	0	0	0	0	0	0	0	1	3.7	0	0	1	24.4	0	0
Q9SZN7	AT4G38580	HIPP26	0	0	2	9.8	1	102	0	0	1	9.8	0	0	0	0	0	0	0	0	0	0	0	0	0	0	1	15.7	0	0
Q9M1E5	AT3G45620	F9K21.200	0	0	2	2.7	1	100.8	0	0	1	2.7	0	0	0	0	0	0	0	0	0	0	1	3.1	0	0	1	375	0	0
Q52K85	AT5G48680	AT5G48680	1	38.8	0	0	1	9.7	0	0	0	0	0	0	0	0	0	0	0	0	1	179.1	0	0	0	0	1	38.8	1	9.7
A0A178UXC6	AT4G05330	AXX17_At4g05330	1	38.7	0	0	1	262.5	0	0	0	0	0	0	0	0	0	0	0	0	0	0	1	107.2	0	0	1	2.2	0	0
Q8L779	AT5G55550		1	38.4	1	4.78613	1	38.4	0	0	0	0	0	0	0	0	0	0	0	0	0	0	1	6.2	0	0	1	46.4	0	0
Q9SLN0	AT2G39630	At2g39630	0	0	0	0	2	98.4	0	0	0	0	0	0	0	0	0	0	0	0	0	0	1	4.8	0	0	1	2.1	0	0
Q9MAM1	AT1G01140	CIPK9	1	38.4	0	0	1	38.4	0	0	0	0	0	0	1	6	0	0	0	0	1	3.6	1	6	0	0	0	0	0	0
Q501F7	AT1G21440	At1g21440	1	38	0	0	1	38	1	38	0	0	1	3.9	1	3.9	0	0	1	3.9	1	3.9	1	38	1	38	1	38	1	38
Q0WUD9	AT2G45240	At2g45240	0	0	0	0	2	98.2	0	0	0	0	0	0	1	3.3	0	0	0	0	2	28.7	1	31.2	0	0	1	3.3	0	0
Q9SMM5	AT3G48740	SWEET11	0	0	0	0	0	0	2	115.8	0	0	0	0	0	0	0	0	0	0	0	0	0	0	0	0	0	0	0	0
Q84R23	AT1G66520	At1g66520	0	0	0	0	0	0	2	115.691	0	0	0	0	0	-10.745	0	0	0	0	0	0	0	0	0	0	0	0	0	0
Q84KJ5	AT5G24850	CRYD	0	0	1	1.8437	1	98.1552	0	0	0	0	0	0	0	0	0	0	0	0	0	0	0	0	0	0	1	153.296	0	0
Q9FN03	AT5G63860	UVR8	1	38	0	0	0	0	1	38	0	0	0	0	0	0	0	0	0	0	0	0	0	0	1	5.9	1	5.9	0	0
Q8W4K2	AT1G16870	F6I1.13	0	0	0	0	0	0	0	0	0	0	0	0	0	0	0	0	0	0	2	163.65	0	0	0	0	0	0	0	0
P38389	AT2G45070	At2g45070	1	37.8	0	0	1	37.8	1	151.2	0	0	0	0	0	0	0	0	0	0	2	189	0	0	0	0	1	37.8	1	151.2
P0DI02	AT1G24800	At1g24800	0	0	2	31.6	1	95.4	1	22	1	5.1	0	0	0	0	0	0	1	2.8	2	34.4	1	2.8	0	0	1	31.6	1	31.6
O24616	AT5G66140	PAD2	0	0	0	0	0	0	1	35.2	0	0	0	0	1	4.4	0	0	0	0	2	161.2	0	0	0	0	1	126	0	0
A0A178V212	AT4G06930	AXX17_At4g06930	0	0	0	0	0	0	0	0	0	0	0	0	0	0	0	0	0	0	2	159.3	0	0	0	0	0	0	0	0
Q9C609	AT1G25682	At1g25682	1	37.6	1	2.6	1	37.6	0	0	0	0	0	0	0	0	0	0	0	0	0	0	1	37.6	0	0	0	0	0	0
Q8VZC3	AT5G62530	ALDH12A1	0	0	0	0	0	0	1	345	0	0	0	0	0	0	0	0	1	2.3	0	0	0	0	0	0	1	92.7	0	0
O49553	AT4G21110	At4g21110	1	37.1881	2	89.9025	1	48.4717	0	-2.7831	0	0	0	0	0	0	0	0	0	0	0	0	1	165.888	0	0	1	82.9179	0	0
A0A7G2DTF4	AT1G27030	AT9943_LOCUS2270	0	0	0	0	0	0	1	99.9	0	0	0	0	0	0	0	0	0	0	0	0	0	0	0	0	0	0	1	88.2
A0A7G2E1W6	AT1G62180	AT9943_LOCUS4398	0	0	0	0	0	0	1	54.8075	0	0	0	0	1	17.5827	0	0	0	0	1	29.9387	0	-6.02925	1	21.9472	0	0	0	0
Q9ZQ19	AT2G24490	RPA2A	0	0	0	0	0	0	0	0	0	0	0	0	0	0	0	0	0	0	2	158.7	0	0	0	0	0	0	0	0
Q8LDU4	AT4G37000	RCCR	0	-1.4668	0	-5.01405	0	0	1	79.26	0	0	1	49.8647	0	0	0	0	0	0	0	0	0	0	0	0	1	14.4154	1	85.6728
Q9ZW07	AT2G29200	APUM1	2	37.035	2	64.9547	1	6.66486	0	0	1	6.59865	0	0	0	0	0	0	0	-2.4247	0	0	2	3.51787	0	0	1	98.0951	0	0
Q96330	AT5G08640	FLS1	0	0	0	0	0	0	1	45.2	0	0	0	0	0	0	0	0	0	0	2	158.3	0	0	0	0	1	128.7	1	158.4
O65572	AT3G63520	CCD1	1	36.8729	0	0	0	0	1	866.199	0	0	0	0	1	177.781	0	0	0	0	0	-1.84246	1	19.5951	0	0	1	69.6159	1	632.81
Q8GY84	AT5G60990	RH10	1	36.8729	1	12.6425	0	0	0	0	0	0	0	0	0	0	0	0	0	0	2	40.0586	1	8.54143	0	0	1	21.6231	0	0
Q8LFY2	AT3G58520	At3g58520	1	36.8	1	32.8	1	36.8	0	0	0	0	0	0	0	0	0	0	0	0	0	0	1	36.8	0	0	1	36.8	0	0
Q8W1E4	AT1G12650	AT1G12650	0	-3.07274	2	144.336	1	90.4805	0	0	1	60.9106	1	1.35224	0	0	0	0	1	2.98424	0	0	2	71.7536	0	0	2	73.0125	0	0
Q8RWM3	AT3G09180	MED27	1	36	2	107.1	1	294.4	0	0	1	107.1	0	0	0	0	0	0	0	0	0	0	1	36	0	0	1	251.2	0	0
Q9C5J6	AT5G20040	IPT9	1	35.6	1	2.6	2	38.2	0	0	0	0	0	0	0	0	0	0	0	0	0	0	0	0	0	0	1	35.6	0	0
Q9FKN5	AT5G17910	MPI7.8	0	0	0	0	1	87.2491	0	0	1	0.380692	0	0	0	0	0	0	0	0	0	0	1	26.6292	0	0	1	7.3835	0	0
Q9LZS7	AT5G03610	At5g03610	0	0	0	-1.36747	1	87.2272	1	84.268	0	0	0	0	0	0	0	0	0	0	0	0	0	-1.50731	2	336.346	0	0	2	72.385
P82873	AT1G27390	TOM20-2	0	0	0	0	0	0	1	4.8	1	6.2	0	0	0	0	0	0	0	0	1	145.8	0	0	0	0	0	0	0	0
Q8GWD9	AT4G28990	At4g28990	1	35.6	1	16.8654	1	3.7	0	0	0	0	0	0	0	0	0	0	0	0	0	0	1	3.7	0	0	1	3.7	0	0
O49292	AT1G77090	PPD4	1	35.2	0	0	1	35.2	2	592.2	0	0	1	3.8	1	35.2	0	0	1	35.2	2	48.6	1	35.2	1	3.8	1	145.8	1	35.2
Q8RXN4	AT4G31810	At4g31810	0	0	0	0	0	0	0	0	0	0	0	0	0	0	0	0	0	0	2	142.7	0	0	0	0	0	0	0	0
Q9SZP8	AT4G38710	EIF4B3	1	35.2	0	0	1	3.5	2	275.1	0	0	1	5.3	1	29.2	0	0	1	4.4	2	725.6	1	35.2	1	119.7	1	119.7	1	119.7
Q84WV0	AT1G36370	SHM7	0	0	0	0	1	85.5	0	0	0	0	0	0	0	0	0	0	0	0	0	0	1	3.8	0	0	0	0	1	3.8
Q84TI3	AT3G63500	OBE4	1	35.1	1	1	1	131.2	0	0	0	0	0	0	0	0	0	0	0	0	0	0	1	9.6	0	0	1	142.4	0	0
Q9FI75	AT5G48960		0	0	0	0	0	0	1	107.1	0	0	0	0	0	0	0	0	0	0	0	0	0	0	0	0	0	0	1	73.8
Q680Q6	AT1G20670	At1g20670	0	0	1	18.2329	1	84.9264	0	0	1	20.8111	0	0	0	0	0	0	0	0	0	0	0	0	0	0	1	179.314	0	0
Q66GM8	AT5G26670	PAE10	0	0	2	4.1	1	84.6	0	0	0	0	0	0	0	0	0	0	0	0	0	0	1	2.9	0	0	1	24.8	0	0
Q9ZUB3	AT1G23820	SPDSYN1	1	34.8	0	0	2	7.8	2	813.9	0	0	1	3.9	1	32.4	0	0	1	72.9	3	1194.6	0	0	2	7.8	0	0	1	450
Q8W498	AT4G27640	AT4G27640	1	34.2	2	12	1	75.2	0	0	1	41.4	0	0	0	0	0	0	0	0	2	33	1	78.4	0	0	1	280.8	1	1.1
Q945M5	AT1G19370		0	0	1	18	1	80.1	0	0	0	0	1	4.4	0	0	0	0	1	2.2	0	0	0	0	0	0	1	22.8	0	0
Q95749	ATMG00090	RPS3	1	34	2	24.4	1	56.7	1	4.9	1	74.7	0	0	0	0	0	0	0	0	1	34	1	34	0	0	1	95.4	0	0
Q9SI52	AT2G03890	PI4KG7	0	0	2	2.9	1	79.2	0	0	0	0	0	0	0	0	0	0	0	0	0	0	1	26	0	0	1	192	0	0
Q9LQ10	AT1G62960	ACS10	0	0	0	0	1	79.2	0	0	0	0	0	0	0	0	0	0	0	0	0	0	0	0	0	0	1	26.4	0	0
Q8VZK6	AT5G49220	AT5G49220	1	33.5638	2	109.397	1	160.562	0	0	1	101.518	0	0	0	0	0	0	0	0	0	0	1	35.673	0	0	1	52.7393	0	0
Q9FZD2	AT1G26470	SNS1	1	33.2474	1	25.754	1	22.8221	0	0	0	0	0	0	0	0	0	0	1	63.2287	1	26.2039	2	55.8848	0	0	1	3.34016	0	0
Q9LFA4	AT3G52870	IQM3	1	33.2	1	5.7	0	0	0	0	0	0	0	0	0	0	0	0	0	0	0	0	0	0	0	0	1	33.2	0	0
Q9SB36	AT4G25270	PCMP-E53	1	32.8	2	108	1	32.8	0	0	1	108	0	0	0	0	0	0	0	0	0	0	1	32.8	0	0	1	108	0	0
A0A178WPD8	AT1G20910	AXX17_At1g21960	0	0	2	78.6293	2	75.9397	0	0	1	87.559	0	0	0	0	0	0	0	0	0	0	1	5.02437	0	0	0	0	0	0
A0A178VST3	AT2G35920	AXX17_At2g32570	2	32.544	2	93.5021	1	311.027	1	14.7354	1	9.1366	0	-3.38059	0	0	0	0	1	3.35727	1	21.1117	2	54.8671	0	0	1	613.182	0	0
A0A178UI58	AT5G25960	AXX17_At5g25960	0	0	1	38	0	0	0	0	1	192.6	0	0	0	0	0	0	0	0	0	0	0	0	0	0	0	0	1	67.2
Q9AST1	AT1G50300	TAF15	1	32.4	0	0	1	147.6	0	0	0	0	0	0	0	0	0	0	0	0	0	0	1	4	0	0	1	336	0	0
Q8LE47	AT1G61870	PPR336	1	32.4	1	3.7	2	99.4	1	4.9	1	3.2	0	0	0	0	0	0	0	0	2	64.8	1	32.4	0	0	1	32.4	1	4.9
A0A7G2EVP4	AT4G02570	AT9943_LOCUS14653	1	31.2002	1	34.1867	1	32.3145	1	99.4966	1	15.2277	0	0	1	12.6986	0	0	0	0	2	61.2786	1	39.1901	0	0	1	129.387	1	31.1537
Q8VZ93	AT3G59840	F24G16.11	0	0	0	0	0	0	1	140.4	0	0	0	0	1	15.5	0	0	0	0	0	0	0	0	1	15.5	0	0	1	15.5
Q9LFS3	AT5G16010	At5g16010	1	31.2	1	4.33031	2	59.6	2	32.9	0	0	0	0	0	0	0	0	0	0	0	0	1	93.6	0	0	1	31.2	1	4.5
Q1G3F7	AT5G19485	At5g19485	1	30.7274	1	13.6961	1	113.101	0	0	0	0	0	0	0	0	0	0	0	0	0	0	1	69.3363	0	0	1	115.323	0	0
O82645	AT4G33050	IQM1	1	30.4	2	36	1	527.5	0	0	0	0	0	0	0	0	0	0	0	0	0	0	1	5.3	0	0	1	1254.4	0	0
Q9FG96	AT5G50150	MPF21.18	1	30.4	0	0	1	42.8	0	0	0	0	0	0	0	0	0	0	0	0	0	0	1	42.8	0	0	0	0	0	0
Q8LPI5	AT4G03020	AT4G03020	1	30	1	34.1867	1	220.8	0	0	0	0	0	0	0	0	0	0	0	0	0	0	1	67.5	0	0	1	220.8	1	4.1
Q9LEZ4	AT5G08120	MBP2C	0	0	1	15.498	1	70.8899	0	0	0	0	0	0	0	0	0	0	0	0	0	0	1	37.1804	0	0	1	26.0181	0	0
Q9LIE7	AT3G22150	PCMP-E95	0	0	1	19.2	1	70.4	0	0	0	0	0	0	0	0	0	0	0	0	0	0	0	0	0	0	1	509.6	0	0
A0A178W822	AT1G28800	AXX17_At1g28800	0	0	0	0	0	0	1	19.6	0	0	0	0	0	0	0	0	0	0	2	133.2	0	0	0	0	0	0	1	2.3
Q0WMY5	AT5G04810	PPR4	2	29.8468	1	12.3072	1	146.425	0	0	1	0.634486	1	21.1287	0	0	0	0	1	36.557	1	15.5585	2	70.351	0	0	1	116.905	0	0
A0A178WEV9	AT1G57120	AXX17_At1g57120	1	29.782	2	180.506	1	75.737	2	40.0295	1	14.4663	0	0	0	0	0	0	0	0	0	0	1	14.0682	0	0	1	89.6568	0	0
Q9FKC3	AT5G48730	At5g48730	0	0	1	20.4	0	0	0	0	0	0	0	0	0	0	0	0	0	0	0	0	0	0	0	0	1	72.9	0	0
A0A7G2FK42	AT5G53170	AT9943_LOCUS22042	0	-0.47273	1	10.0087	1	69.6781	1	9.55617	0	0	0	0	0	0	1	8.57875	0	0	2	87.1071	1	9.24476	0	0	1	20.5683	1	7.1394
P46310	AT3G11170	FAD7	1	28.8	1	3.1	0	0	1	84.6	0	0	0	0	0	0	0	0	0	0	0	0	0	0	0	0	1	84.6	1	25.2
O48917	AT4G33030	SQD1	1	28.4	0	0	0	0	2	3452.7	1	2.9	0	0	1	2.7	0	0	0	0	1	2.9	1	89.1	0	0	1	28.4	1	177.6
Q94AU2	AT1G11890	SEC22	0	0	1	25.0702	1	69.6781	1	205.739	0	0	0	0	0	-4.39568	0	0	0	0	1	54.0459	0	0	0	0	0	0	0	0
Q8VYD6	AT5G10690	CBSPPR1	1	28.3638	2	21.1957	1	26.2555	0	0	1	5.07589	1	0.0845149	0	0	0	0	0	0	1	4.50379	2	47.1802	0	0	1	46.1469	0	0
Q9FLL1	AT5G41190	NOB1	1	28	2	108	1	224	0	0	0	0	0	0	0	0	0	0	0	0	2	252	0	0	0	0	1	1141.7	0	0
Q680K2	AT4G39970	At4g39970	1	28	0	0	1	6.3	1	450	0	0	0	0	0	0	0	0	0	0	0	0	0	0	0	0	1	7	0	0
A0A654FHK1	AT3G48750	At3g48750	1	27.6547	1	1.58032	1	90.8844	1	51.4347	1	19.4153	1	19.7765	0	0	0	0	1	8.5797	0	0	1	63.3071	1	84.7002	1	74.714	1	12.0699
Q9LP50	AT1G29220	At1g29220	1	27.3001	0	0	1	31.1027	0	0	1	3.93381	0	0	0	0	0	0	0	0	0	0	1	38.6877	0	0	1	122.883	0	0
Q8L866	AT2G42490	CuAOzeta	2	27.2982	0	0	1	23.428	1	2.99801	0	0	1	8.28246	0	0	0	0	0	0	1	3.41196	2	9.21271	0	0	1	29.8856	1	6.49036
Q9SFT9	AT3G07090	T1B9.26	0	0	0	0	0	0	0	0	0	0	0	0	0	0	0	0	0	0	2	120.8	0	0	0	0	0	0	1	46.8
Q9T012	AT4G11080	HMGB13	1	26.8	0	0	1	30.4	0	0	0	0	0	0	0	0	0	0	0	0	0	0	1	30.4	0	0	1	30.4	0	0
Q38859	AT3G52090	NRPB11	0	0	1	144.8	1	65.6	1	18.1	1	18.1	0	0	0	0	0	0	0	0	1	13.8	1	18.1	0	0	0	0	0	0
Q9ZUY3	AT2G27820	ADT3	0	0	2	30.026	2	65.1734	2	90.5387	1	18.2732	0	0	1	53.725	0	0	0	0	0	0	1	19.0926	1	11.5833	1	43.7736	2	17.6322
A0A7G2EWH7	AT3G49660	AT9943_LOCUS13169	1	26.8	1	29.6	1	29.6	0	0	0	0	0	0	0	0	0	0	0	0	2	113.3	1	3	0	0	1	99	0	0
Q8GYR4	AT3G08620	At3g08620	0	0	1	6.7	1	63.6	0	0	0	0	0	0	0	0	0	0	0	0	0	0	0	0	0	0	1	203.4	0	0
Q9C5W7	AT1G32400	TOM2A	0	0	0	0	0	0	0	0	0	0	0	0	1	6.1	0	0	0	0	0	0	0	0	0	0	1	6.1	1	52.8
Q9FML2	AT5G63110	HDA6	2	26.5	1	17.7771	2	36.9	1	5.3	0	0	1	5.3	1	5.3	0	0	0	0	0	0	1	31.6	0	0	1	31.6	0	0
Q9LQ27	AT1G33750	TPS22	0	0	0	0	0	0	0	0	0	0	0	0	0	0	0	0	0	0	2	118.6	0	0	0	0	0	0	0	0
Q9LJN1	AT3G19650	At3g19650	1	26.4	1	21.0709	1	174.4	0	0	0	0	0	0	0	0	0	0	1	3	0	0	0	0	0	0	1	92.7	0	0
Q5XF32	AT5G14200		1	26.4	0	0	1	6.1	1	2632.5	0	0	0	0	1	2.9	0	0	0	0	0	0	0	0	0	0	1	38	1	112.5
Q9LFF1	AT3G53700	MEE40	1	26.2365	2	32.1355	1	104.144	1	4.90765	1	4.5683	0	0	0	0	1	26.0794	0	0	0	0	1	76.2193	0	0	2	159.234	0	0
Q9SKC1	AT2G31790	UGT74C1	1	25.2	0	0	1	4.8	2	879.6	0	0	0	0	0	0	0	0	0	0	0	0	0	0	0	0	0	0	0	0
Q940U9	AT5G17440	At5g17440	1	24.8	1	4	1	73.8	0	0	0	0	0	0	1	2.5	0	0	0	0	0	0	0	0	0	0	1	658.8	0	0
Q8S9J2	AT2G33840	At2g33840	0	0	0	0	0	0	0	0	0	0	0	0	0	0	0	0	0	0	2	118	0	0	0	0	0	0	0	0
P46573	AT2G28930	PBL10	1	24.6	2	74.7	1	171.2	0	0	1	2.2	0	0	0	0	0	0	0	0	2	57.4	2	18.6	0	0	1	78.3	1	1.9
P0DKC3	AT5G36700	PGLP1A	0	0	0	0	0	0	2	3805.2	0	0	1	5	1	32	0	0	0	0	1	2.2	1	30	1	32	1	607.5	1	233.6
Q93ZN2	AT1G60710	At1g60710	1	24.4	0	0	0	0	2	258.2	0	0	1	37.2	1	37.2	0	0	1	24.4	0	0	1	204.8	1	89.1	1	104.4	1	81
Q9FJX0	AT5G67530	CYP65	1	24.4	1	1.8	1	3.7	0	0	0	0	0	0	0	0	0	0	0	0	0	0	1	21.6	0	0	1	82.8	0	0
Q93WD7	AT1G03110	TRM82	0	0	0	0	0	0	1	29.2	0	0	1	3.7	1	29.2	0	0	0	0	2	116.9	0	0	0	0	0	0	1	3.7
Q680A5	AT2G42910	PRS4	1	24.1092	1	23.2469	1	20.6005	1	548.918	0	0	0	0	1	49.8178	0	0	0	0	2	142.283	1	25.6243	0	0	1	17.9314	1	33.1008
Q8H1F0	AT4G38900	BZIP29	1	24	2	22.8	2	383.7	0	0	1	24	0	0	0	0	0	0	0	0	0	0	1	3.7	0	0	1	960.4	0	0
Q94K71	AT3G48420	CBBY	1	24	0	0	0	0	1	2188.8	0	0	0	0	0	0	0	0	0	0	0	0	0	0	1	21.2	0	0	0	0
Q208N7	AT1G06460	ACD32.1	0	0	2	49.2	1	56	0	0	1	49.2	0	0	0	0	0	0	0	0	0	0	0	0	0	0	1	202.5	0	0
Q94IB8	AT4G36480	LCB1	0	0	0	0	1	55.8	0	0	0	0	0	0	0	0	0	0	0	0	0	0	1	145.6	0	0	0	0	0	0
O22241	AT3G44720	ADT4	0	0	0	0	1	55.7424	1	1.40532	0	0	0	0	0	0	0	0	0	0	0	0	0	0	0	0	1	48.5202	0	0
Q9LVA9	AT5G62270	GCD1	0	0	1	5.2	0	0	0	0	0	0	0	0	0	0	0	0	0	0	1	113.4	0	0	0	0	0	0	0	0
Q8LPK2	AT4G25960	ABCB2	2	23.6	2	1.8	1	14	0	0	1	10	2	28	1	1.7	0	0	0	0	0	0	1	1.7	0	0	1	280.8	0	0
Q8RWU4	AT4G21750	ATML1	1	23.2	1	1.8	1	113.6	0	0	1	23.2	0	0	0	0	0	0	0	0	0	0	1	23.2	0	0	1	156.8	0	0
Q9FF98	AT5G23820	ML3	0	0	0	0	0	0	0	0	0	0	0	0	1	7.9	0	0	0	0	0	0	0	0	0	0	1	53.6	0	0
Q9SIN2	AT2G42570	TBL39	1	22.8	1	98.1	1	192	0	0	1	19.6	0	0	0	0	0	0	0	0	0	0	0	0	0	0	1	3	0	0
Q8H0U1	AT2G40980	At2g40980	1	22.8	0	0	1	272.5	0	0	0	0	0	0	0	0	0	0	0	0	0	0	1	66.6	0	0	1	144	0	0
Q9ZVN9	AT1G05055	GTF2H2	0	0	0	0	1	53.2	0	0	0	0	0	0	0	0	0	0	0	0	0	0	1	6.4	0	0	1	47.6	0	0
Q9LX90	AT5G10350	PABN3	0	0	2	49.3849	1	52.9779	0	0	0	0	0	0	0	0	0	0	0	0	0	0	0	0	0	0	1	14.5033	0	0
O80397	AT1G51660	MKK4	1	22.8	2	201.6	1	214.4	0	0	0	0	0	0	0	0	0	0	0	0	0	0	0	0	0	0	1	78.3	0	0
Q9LQM3	AT1G32360	At1g32360	0	0	2	19.754	1	52.713	0	0	1	19.0346	0	0	0	0	1	3.60307	0	0	0	0	1	18.8414	0	0	1	13.1848	0	0
Q8VYP6	AT5G11010	At5g11010	1	22.8	1	2.4	1	122.4	0	0	0	0	0	0	0	0	0	0	0	0	1	44.4	1	44.4	0	0	1	122.4	0	0
Q9M1C2	AT3G60210	CPN10-1	0	0	0	0	0	0	2	61.6	0	0	0	0	0	0	0	0	0	0	0	0	0	0	0	0	0	0	0	0
Q84K50	AT5G14600	TRM61	0	0	0	0	0	0	0	0	0	0	0	0	0	0	0	0	0	0	2	107	0	0	0	0	0	0	0	0
Q9ZW81	AT2G43140	BHLH129	0	0	2	7.7	1	52.4	0	0	0	0	0	0	0	0	0	0	0	0	0	0	0	0	0	0	1	50	0	0
P55217	AT3G01120	CGS1	0	0	0	0	0	0	1	764.4	0	0	0	0	0	0	0	0	0	0	2	105.3	0	0	0	0	1	2.1	1	14.4
P40229	AT4G17640	CKB2	0	0	2	89.1	1	52.4	0	0	1	2.8	0	0	0	0	0	0	0	0	0	0	0	0	0	0	0	0	0	0
Q9C685	AT1G51100	CRR41	1	22.691	0	0	1	49.0776	0	0	0	0	0	0	0	0	0	0	0	0	0	0	1	24.117	0	0	1	11.9542	1	46.7306
Q0WP45	AT5G20580	At5g20580	0	0	1	4.9	1	51.6	0	0	1	4.9	0	0	0	0	0	0	0	0	0	0	0	0	0	0	0	0	0	0
Q8W117	AT1G73720	SMU1	1	22.3365	2	0.790158	1	17.8739	0	0	1	0.761383	0	0	0	0	0	0	0	0	0	-0.696249	1	22.9865	0	0	1	4.57074	0	0
Q8W4C1	AT4G12790	At4g12790	0	0	1	8.5	1	51.6	1	8.5	1	8.5	1	34	1	8.5	0	0	0	0	0	0	0	0	0	0	1	8.5	0	0
Q67XT7	AT2G36145		1	22.2183	0	0	0	0	1	39.63	0	0	0	0	0	0	0	0	0	0	0	0	0	0	0	0	0	0	0	0
Q9C5C2	AT5G25980	TGG2	1	21.7456	2	260.047	0	0	0	0	1	639.562	1	52.1313	1	19.5364	0	0	0	0	0	0	1	23.1121	0	0	1	9.84467	1	201.201
Q8LBK6	AT3G15660	GRXS15	0	0	0	0	0	0	1	7.1	0	0	0	0	0	0	0	0	0	0	1	101.6	0	0	0	0	0	0	0	0
P55852	AT4G26840	SUMO1	0	0	0	0	0	0	1	124	0	0	0	0	0	0	0	0	0	0	2	134	0	0	1	10	0	0	0	0
Q4TU20	AT3G60300	AT3G60300	0	0	0	0	1	51.2	0	0	0	0	0	0	0	0	0	0	0	0	0	0	0	0	0	0	1	4.1	0	0
Q9LRP6	AT3G15590	At3g15590	1	21.2728	1	24.6144	1	95.9336	0	0	1	178.164	0	0	0	0	0	0	0	0	0	-2.04718	2	131.792	0	0	1	48.5202	0	0
Q93YN4	AT5G22350	ELM1	1	21.2728	0	0	1	69.6781	0	0	0	0	0	0	0	0	0	0	0	0	0	0	1	244.938	0	0	1	123.762	0	0
Q9LF10	AT5G16180	At5g16180	1	21.2	0	0	1	142.4	0	0	0	0	0	0	0	0	0	0	0	0	0	0	1	24.4	0	0	1	297.5	0	0
Q9LDA9	AT1G23400	At1g23400	1	21.2	1	1.6	1	94.5	0	0	0	0	0	0	0	0	0	0	0	0	0	0	1	21.2	0	0	1	547.2	0	0
P93043	AT1G08190	VPS41	1	20.8001	0	0	1	17.773	0	0	0	0	0	0	0	0	0	0	0	0	0	0	0	0	0	0	1	69.6159	0	0
Q9LDI9	AT1G69250	F23O10.17	1	20.8001	2	16.8654	1	2.22162	2	60.6999	1	2.79174	0	-3.96651	1	102.566	0	0	1	32.4274	2	419.075	1	2.7634	0	0	1	1.93377	1	28.5576
A0A7G2F214	AT4G31300	AT9943_LOCUS17201	1	20.8001	1	0.790158	0	0	2	242.79	0	0	0	0	1	105.496	0	0	1	32.4274	2	254.888	1	54.2632	1	3.65787	1	15.4702	1	20.1201
Q9SW44	AT4G34910	RH16	0	0	0	0	0	0	0	0	0	0	0	0	0	0	0	0	0	0	2	98.5	0	0	0	0	0	0	1	13.6
Q9LSW2	AT5G43500	ARP9	1	20.8	2	18	1	615.6	0	0	1	18	0	0	0	0	0	0	0	0	0	0	1	28.8	0	0	1	81.9	0	0
A0A178UQS0	AT5G44150	At5g44150	0	0	0	0	1	48.4	0	0	0	0	0	0	0	0	0	0	0	0	0	0	0	0	0	0	1	6.8	0	0
Q8VYV7	AT5G66120	DHQS	1	20.8	0	0	0	0	1	232	0	0	1	4.3	1	4.3	0	0	0	0	2	35.1	0	0	1	30.8	0	0	1	30.8
P56780	ATCG00710	psbH	1	20.6524	0	0	0	0	3	104.051	1	14.3711	0	0	0	0	0	0	0	0	0	0	1	9.4207	0	0	1	15.3603	1	28.3548
Q9C717	AT1G55170	FLXL3	0	0	2	8.5	1	48	0	0	0	0	0	0	0	0	0	0	0	0	0	0	0	0	0	0	1	8.5	0	0
Q9SY60	AT1G10180	EXO84C	1	20.4	1	13.2	1	225	0	0	1	22.8	0	0	0	0	0	0	0	0	0	0	2	74	0	0	1	172.8	0	0
Q8LCN1	AT1G16740	At1g16740	0	0	1	70	1	47.6	0	0	0	0	0	0	0	0	0	0	0	0	1	11.1	0	0	0	0	0	0	0	0
A8MQX0	AT1G23080	PIN7	0	0	0	0	1	47.2599	0	0	1	60.9106	0	0	1	6.34932	0	0	0	0	0	0	0	0	0	0	0	0	0	0
Q9LM14	AT1G22180	At1g22180	0	0	0	0	0	0	2	8.2	0	0	0	0	1	4.1	0	0	1	4.1	0	0	0	0	0	0	0	0	2	39.7
Q9M2F8	AT3G58580	CCR4-2	1	20.4	2	17.2	1	70.2	0	0	0	0	0	0	0	0	0	0	0	0	0	0	1	3.5	0	0	1	76.5	0	0
Q9ASW8	AT1G54460	WDL2	0	0	0	0	1	47.2	0	0	0	0	1	3.3	0	0	0	0	0	0	0	0	0	0	0	0	1	7.7	0	0
Q8GYB8	AT1G76690	OPR2	1	20.4	1	2.1	1	2.1	1	507.5	1	2.1	0	0	0	0	0	0	0	0	0	0	1	2.1	0	0	0	0	1	171.2
Q9LUG8	AT3G23600	AT3G23600	0	0	0	0	1	46.8	1	847.5	0	0	0	0	0	0	0	0	0	0	2	122	1	46.8	0	0	1	468.8	1	58.4
Q8RV68	AT2G31725	AT2G31725	0	0	0	0	0	0	1	10.1	0	0	0	0	0	0	0	0	0	0	2	90.5	0	0	0	0	0	0	0	0
A0A178UN42	AT5G56190	AXX17_At5g56190	0	0	1	6.6	1	46.8	0	0	0	0	0	0	0	0	0	0	0	0	0	0	0	0	0	0	1	6.6	0	0
Q9SU25	AT4G12610	RAP74	0	0	0	0	0	0	0	0	0	0	0	0	0	0	0	0	0	0	2	89.9643	0	0	0	-3.04823	0	0	0	0
Q39232	AT1G71880	SUC1	0	0	0	0	0	0	1	73.0766	0	0	0	0	0	0	0	0	0	0	0	-0.409435	0	0	0	0	1	45.7074	0	-0.649036
Q8W4E1	AT1G12770	RH47	0	-2.36365	0	0	1	46.0481	0	0	0	0	0	0	0	0	0	0	0	0	0	-2.04718	0	0	0	0	1	242.073	0	0
Q56Z18	AT3G07160		0	0	0	0	1	45.2	0	0	1	6	0	0	0	0	0	0	0	0	0	0	0	0	0	0	1	45.2	0	0
Q2V4L8	AT1G22880	CEL5	0	0	0	0	0	0	0	0	0	0	0	0	0	0	0	0	0	0	2	89.6	0	0	0	0	0	0	0	0
O80704	AT1G61990	At1g61990	0	0	0	0	0	0	0	0	0	0	0	0	0	0	0	0	0	0	0	0	1	20.4	0	0	1	82.8	0	0
Q9ZUL3	AT2G02070	IDD5	1	19.8	0	0	1	193.6	1	14.8	0	0	1	13.2	0	0	0	0	0	0	0	0	2	47.2	0	0	1	12.8	0	0
Q9LTB0	AT5G49830	EXO84B	1	19.6	1	1.5	1	435.6	0	0	0	0	0	0	0	0	0	0	0	0	0	0	1	53.1	0	0	1	205	0	0
Q8VXX4	AT5G27740	RFC3	0	0	0	0	1	44	1	3.4	0	0	0	0	0	0	0	0	0	0	0	0	1	39.6	0	0	1	107.1	0	0
Q9LKJ1	AT5G65940	CHY1	0	0	0	0	0	0	1	43.2	0	0	0	0	0	0	0	0	0	0	2	86.4	0	0	0	0	0	0	1	5.6
Q9XIE0	AT1G59910	FH7	2	19.6	2	137.6	1	13.6	0	0	1	150.4	1	1.4	0	0	0	0	1	1.4	0	0	1	2	0	0	1	277.5	0	0
A0A178VP82	AT2G01760	AXX17_At2g01760	1	18.9092	2	63.2127	0	0	1	53.9494	1	9.1366	1	11.3329	0	0	0	0	0	0	2	106.385	1	20.0975	1	51.2102	1	31.6436	0	0
Q6ID86	AT4G34360	AT4G34360	0	0	0	0	0	0	0	0	0	0	0	0	0	0	0	0	0	0	2	85.3	0	0	0	0	0	0	0	0
O23715	AT2G27020	PAG1	0	0	0	0	1	43.2	1	36.8	0	0	0	0	0	0	0	0	0	0	2	148.5	0	0	0	0	1	43.2	1	5.2
A0A384K8F3	AT3G22190	AXX17_At3g23860	1	18.8	2	38.8	1	91.8	0	0	1	4.7	0	0	0	0	0	0	0	0	0	0	1	91.8	0	0	0	0	0	0
Q24JN5	AT2G17720	P4H5	1	17.9637	0	0	0	0	0	0	0	0	0	0	1	49.8178	0	0	0	-21.2025	1	35.5087	1	25.6243	1	62.1838	1	168.766	1	183.028
Q949S9	AT3G18165	MOS4	1	17.9637	1	67.0059	1	15.3494	0	0	0	0	0	0	0	0	0	0	0	0	0	0	1	46.3498	0	0	1	26.106	0	0
P43254	AT2G32950	COP1	1	17.6	2	3.1	1	1.8	0	0	1	18.8	0	0	0	0	0	0	0	0	0	0	0	0	0	0	1	292.5	0	0
O23177	AT4G37090	C7A10.270	0	0	2	34.2402	1	41.0152	0	0	1	13.7049	0	0	0	0	0	0	0	-15.1077	0	0	1	22.9173	0	0	1	94.2275	0	0
O82179	AT2G35120	GDH2	1	17.3	0	0	1	17.3	1	97.6	0	0	1	17.3	1	17.3	0	0	0	0	2	501.7	1	17.3	1	17.3	1	17.3	1	17.3
Q9FG29	AT5G06780	EML2	0	0	0	0	1	40.8	0	0	0	0	0	0	0	0	0	0	0	0	0	0	0	0	0	0	1	6.4	0	0
Q9SU27	AT4G12590	At4g12590	0	0	0	0	0	0	1	35.0873	0	0	0	0	0	-11.7218	0	0	0	0	1	76.2392	0	-6.02925	0	-14.6315	0	0	0	-7.78843
Q6NQD9	AT5G19480	MED19B	1	17.2756	0	0	1	68.2255	0	-0.767468	0	0	0	0	0	0	0	0	0	0	0	0	1	9.71379	0	0	1	12.423	0	0
Q9LXE4	AT5G15390	F8M21_280	0	0	1	6.3	1	40	0	0	0	0	0	0	0	0	0	0	0	0	0	0	1	3.7	0	0	1	40	0	0
O23052	AT1G05150	At1g05150	1	17.2	0	0	1	17.2	0	0	0	0	0	0	0	0	0	0	0	0	0	0	1	2.5	0	0	1	71.1	0	0
Q949U9	AT5G15640	AT5G15640	0	0	0	0	1	39.6	1	5	1	122.4	0	0	0	0	0	0	0	0	0	0	0	0	0	0	1	5	0	0
Q9LNN2	AT1G53070	At1g53070	0	0	0	0	0	0	1	8.8	0	0	0	0	0	0	0	0	0	0	2	74.8	0	0	0	0	0	0	0	0
O23612	AT4G17720	dl4895c	0	0	0	0	0	0	1	5.9	0	0	0	0	0	0	0	0	0	0	2	74.4	0	0	0	0	0	0	0	0
A0A178VZQ9	AT1G08600	AXX17_At1g08430	1	17.0183	2	18.437	1	75.737	0	0	1	52.4085	0	0	0	0	0	0	0	-0.932576	0	0	1	22.6097	0	0	1	49.2233	0	0
Q9M3B4	AT3G49180	RID3	0	0	0	0	1	39.2	0	0	0	0	0	0	0	0	0	0	0	0	0	0	0	0	0	0	1	108.9	0	0
Q5QIT3	AT5G28850	B''BETA	1	17.0183	0	0	1	31.5066	0	0	0	0	0	0	0	0	0	0	0	0	2	102.463	1	18.0877	0	0	1	36.3901	0	0
Q8VYD3	AT2G46200	SNRNP59	0	0	0	0	1	38.8	0	0	0	0	0	0	0	0	0	0	0	0	0	0	1	5.2	0	0	0	0	0	0
Q9LNS7	AT1G19990	T20H2.23	0	0	0	0	0	0	1	136.302	0	0	0	0	0	0	0	0	1	14.3429	2	17.7182	1	17.5853	1	14.0218	1	4.04335	1	41.5956
P42801	AT4G39800	IPS1	0	0	0	0	0	0	1	5.5	0	0	0	0	0	0	0	0	0	0	2	72.8	0	0	0	0	0	0	0	0
Q84JG2	AT2G33610	SWI3B	0	0	0	0	1	38.4	0	0	0	0	0	0	0	0	0	0	0	0	0	0	0	0	0	0	1	103.5	0	0
P30186	AT3G51260	PAD1	0	0	0	0	0	0	1	169.2	0	0	0	0	1	4.4	0	0	0	0	2	70.4	0	0	0	0	1	35.2	0	0
O49409	AT4G18950	At4g18950	1	16.5455	0	0	1	80.7862	0	0	0	0	0	0	1	6.83773	0	0	0	0	0	0	1	52.0022	0	0	1	70.3191	0	0
Q9XFH8	AT3G02730	At3g02730	1	16.0728	0	0	0	0	1	158.52	0	0	0	0	0	0	0	0	0	0	0	0	0	0	0	0	0	0	0	0
O65398	AT1G11840	GLX1	1	16.0404	0	0	0	0	1	217.303	0	0	2	63.9747	1	109.892	0	0	1	450.994	3	427.85	0	-1.35695	1	43.8944	1	12.6574	0	-0.973554
Q93VX3	AT4G30210	At4g30210	0	0	1	6.5	0	0	0	0	0	0	0	0	0	0	0	0	0	0	0	0	0	0	0	0	1	40	0	0
Q8H1G0	AT1G51600	GATA28	0	0	2	28	1	38.4	0	0	0	0	0	0	0	0	0	0	0	0	0	0	1	3.6	0	0	1	104.4	0	0
Q9LJX4	AT3G20250	APUM5	1	16	2	36	1	360	0	0	1	10	0	0	0	0	0	0	0	0	0	0	1	1	0	0	1	870.4	0	0
A0A7G2EHY1	AT2G43940	AT9943_LOCUS9372	1	16	0	0	1	3.8	1	16	0	0	0	0	1	3.8	0	0	0	0	1	3.8	1	3.8	1	32	1	3.8	1	3.8
Q9FMT8	AT5G14120	MUA22.12	1	15.9546	0	0	2	34.8003	1	41.3467	0	0	0	0	1	43.9568	0	0	0	0	0	0	1	12.8121	0	-11.5833	1	28.5671	0	-14.6148
Q8LDA1	AT5G51880	At5g51880	0	0	1	5.7	0	0	0	0	0	0	0	0	0	0	0	0	0	0	1	68.8	0	0	0	0	0	0	0	0
A0A178WD90	AT1G44560	AXX17_At1g44560	2	15.8269	2	64.9547	1	115.928	0	0	1	13.7049	1	4.05671	0	0	0	0	1	19.3976	1	21.2906	2	44.9211	0	0	1	88.602	0	0
Q7Y1Z8	AT4G04320	At4g04320	1	15.6001	2	59.2619	1	39.9891	1	18.5502	1	18.7808	0	0	1	7.32614	0	0	0	0	0	0	0	0	0	0	1	62.584	0	0
Q0WWX4	AT5G18590	At5g18590	1	15.4209	0	0	1	54.1267	1	12.8935	0	0	0	0	0	0	0	0	0	0	0	0	1	3.26584	0	0	1	63.2872	0	0
Q8LFJ5	AT1G22270	TRM112A	1	15.3	0	0	2	30.6	1	15.3	0	0	0	0	0	0	0	0	0	0	1	61.2	1	15.3	0	0	1	15.3	1	15.3
Q9M2L5	AT3G57320	F28O9.170	0	0	0	0	0	0	1	317.7	0	0	0	0	1	705.6	0	0	0	0	1	66.8	0	0	0	0	0	0	0	0
Q9C5A5	AT5G08720	At5g08720/T2K12_70	1	15.2	2	51.3	1	140.8	0	0	0	0	0	0	0	0	0	0	0	0	0	0	1	60.3	0	0	1	242.5	0	0
Q93Y08	AT5G64940	ABC1K8	1	14.8	2	262.5	1	695.8	1	210	1	403.2	0	0	0	0	0	0	0	0	0	0	1	72.9	0	0	2	366.4	0	0
P15460	AT4G27170	AT2S4	0	0	0	0	1	36.9597	1	50.6529	0	0	0	0	0	0	0	0	1	44.8995	0	0	0	0	0	0	0	0	0	0
Q66LG9	AT1G15660	CENP-C	0	0	0	0	0	0	3	97.3	1	20.4	1	156.8	1	22	0	0	1	500.4	2	2277	1	14.8	1	75.6	1	156.8	2	413.1
Q9SJ67	AT2G35830	AT2G35830	1	14.8	0	0	0	0	1	88.8	0	0	1	14.8	1	14.8	0	0	0	0	2	14.8	1	14.8	0	0	0	0	0	0
Q66GR6	AT2G02740	WHY3	0	0	0	0	0	0	1	87.6919	0	0	1	54.3978	1	46.8873	0	0	1	194.564	0	0	0	0	0	0	0	-0.703191	1	31.1537
Q5XF75	AT4G11120	EFTS	0	0	0	0	0	0	0	0	0	0	0	0	0	0	0	0	0	0	2	64	0	0	0	0	0	0	0	0
Q9XF19	AT5G44110	ABCI21	0	0	0	0	0	0	0	0	0	0	0	0	0	0	0	0	0	0	1	62.4	0	0	0	0	1	10.6	1	10.6
O22146	AT2G45260	At2g45260	1	14.6546	0	0	1	48.4717	0	0	1	55.581	0	0	0	0	0	0	0	0	0	0	1	15.5756	0	0	1	10.8995	0	0
Q8GXB6	AT4G33110	At4g33110	0	0	0	0	0	0	1	4.8	0	0	0	0	0	0	0	0	0	0	0	0	0	0	0	0	1	38.4	0	0
Q9LK61	AT3G13120	RPS10	1	14.586	2	64.2709	0	-2.22162	1	95.1264	1	45.1754	1	58.931	1	50.7946	1	6.1767	1	15.3771	1	23.462	2	49.7519	0	-6.7061	0	-1.93377	1	27.1114
A0A7G2ERT9	AT3G56120	AT9943_LOCUS13765	1	14.4	0	0	1	3.6	2	37.6	1	3.6	1	14.4	1	24.8	1	3.6	1	52.2	2	144.9	1	3.6	1	23.2	1	14.4	1	297.5
Q8RXP6	AT5G20520	WAV2	0	0	0	0	1	36.4	0	0	0	0	0	0	0	0	0	0	0	0	0	0	1	36.4	0	0	1	42.8	0	0
Q9FHL4	AT5G23440	FTRA1	0	0	0	0	0	0	1	83.6	0	0	0	0	1	14.3	0	0	1	14.3	0	0	1	14.3	1	14.3	0	0	0	0
O82279	AT2G31040	CGL160	0	0	1	3.1	1	36.4	1	5.4	0	0	0	0	0	0	0	0	0	0	0	0	0	0	0	0	1	80.1	0	0
F4K4J0	AT5G42920	THO5B	1	14	0	0	1	381.6	0	0	1	12.8	0	0	0	0	0	0	1	1.2	0	0	1	11.2	0	0	1	91.2	0	0
Q9AV97	AT1G79500	KDSA1	0	0	0	0	0	0	1	48.4	0	0	0	0	0	0	0	0	0	0	2	56	0	0	0	0	0	0	0	0
P48641	AT3G24170	At3g24170	0	0	0	0	0	0	1	28	0	0	1	9	0	0	0	0	1	3	0	0	0	0	0	0	1	37.6	0	0
Q9LSN1	AT3G17160	AT3G17160	0	0	0	0	0	0	0	0	0	0	0	0	0	0	0	0	0	0	2	55.7	0	0	0	0	0	0	0	0
Q5RJC5	AT5G63260	At5g63260	0	0	2	72.6946	2	36.1	0	0	1	63.1948	0	0	0	0	0	0	0	0	0	0	0	0	0	0	1	26.8	0	0
A0A178W1H7	AT2G18410	AXX17_At2g13750	0	0	0	0	0	0	1	4	0	0	0	0	0	0	0	0	0	0	2	55	0	0	0	0	0	0	0	0
Q940Y8	AT3G16060	KIN13B	1	14	1	62.9035	1	282.5	0	0	1	23.6402	1	81	0	0	0	0	1	21	1	28	1	28	0	0	1	158.4	0	0
Q9S7W4	AT3G07720	F17A17.6	0	0	0	0	0	0	1	1018.8	0	0	0	0	0	0	0	0	0	0	0	0	0	0	0	0	0	0	1	28
Q9M5A9	AT5G54800	GPT1	0	0	1	3.1	1	35.2	0	0	1	3.1	0	0	0	0	0	0	0	0	0	0	1	19.6	0	0	1	3.1	0	0
A0A178UIC1	AT5G22570	AXX17_At5g22570	0	0	1	4.3	1	35.2	1	133.2	1	4.3	0	0	0	0	0	0	0	0	0	0	0	0	0	0	1	35.2	0	0
Q9LZ08	AT5G02770	MOS11	0	0	0	0	0	0	0	0	0	0	0	0	0	0	0	0	0	0	1	54.4	0	0	0	0	0	0	1	7.5
Q8H1S4	AT1G06650	At1g06650	0	0	0	0	0	0	1	90	0	0	0	0	0	0	0	0	0	0	0	0	0	0	0	0	0	0	1	27.2
Q94B38	AT1G61800	GPT2	0	0	1	3.1	1	35.2	0	0	1	3.1	0	0	0	0	0	0	0	0	0	0	1	3.1	0	0	1	3.1	0	0
A0A654FBH6	AT3G27530	AN1_LOCUS14259	1	14	1	47.7	1	123.2	1	58.5	1	55.8	0	0	0	0	0	0	0	0	2	284.7	1	2.3	0	0	1	16.8	0	0
Q8RXD7	AT5G50840	At5g50840	0	0	1	4.7	0	0	0	0	0	0	0	0	1	3.7	0	0	0	0	2	54.3	0	0	0	0	0	0	1	41.6
P50287	AT5G08100	At5g08100	0	0	0	0	0	0	1	48.4	0	0	0	0	0	0	0	0	0	0	2	54.1	0	0	0	0	0	0	0	0
Q8L9A0	AT4G30930	RPL21M	0	0	1	33.7309	2	34.5905	0	0	0	0	0	0	0	0	0	0	0	0	1	121.603	0	0	0	0	0	0	1	31.1537
Q7Y175	AT4G15410	PUX5	0	0	0	0	0	0	0	0	0	0	0	0	0	0	0	0	0	0	2	53.1	0	0	0	0	0	0	1	5
Q9M7Q7	AT1G07370	PCNA	0	0	0	0	1	34.5361	1	97.8102	0	0	0	-13.0328	1	83.518	0	0	0	0	2	237.616	1	28.6389	1	36.5787	1	30.0614	1	118.774
Q8VZW3	AT5G05270	CHI3	0	0	0	0	0	0	1	76.7304	0	0	0	0	0	0	0	0	0	0	1	52.3569	0	0	0	0	1	31.9952	0	0
A0A178VJ01	AT3G30070	AXX17_At3g30070	1	14	1	13.2	1	123.2	1	58.5	1	55.8	0	0	0	0	0	0	0	0	2	140	1	2.3	0	0	1	16.8	0	0
O22959	AT2G34060	PER19	0	0	0	0	1	34.1793	0	-4.14433	0	0	0	0	0	0	0	0	0	0	0	0	0	0	1	49.9514	0	0	1	108.629
P39697	AT5G47320	RPS19	0	0	0	0	1	34	0	0	0	0	0	0	0	0	0	0	0	0	2	506.3	0	0	0	0	1	355.2	0	0
Q9ZW35	AT2G29570	PCNA2	0	0	0	0	1	33.9302	1	97.8102	0	0	0	-13.0328	1	82.0528	0	0	0	0	2	553.671	1	28.1365	1	36.5787	1	29.534	1	36.346
W8QNH3	AT4G10120	AT4G10120	1	14	1	16.8	2	17.9	1	465.5	1	47.7	0	0	1	12.8	0	0	0	0	0	0	1	14	0	0	1	115.2	0	0
Q84LM4	AT4G14570	AARE	1	13.7092	0	0	0	0	1	77.5736	0	0	0	0	1	19.5364	0	0	0	0	2	37.0805	1	31.6535	0	0	1	25.3149	1	12.9807
P93046	AT3G44990	XTH31	2	13.7	0	0	1	587.5	0	0	0	0	0	0	0	0	0	0	0	0	0	0	1	30	0	0	1	530	0	0
Q9C9I3	AT1G71460	PCMP-A3	2	13.4599	2	9.91414	1	68.5673	0	0	1	1.01518	0	-1.09869	0	0	0	0	1	5.59546	0	-2.66133	2	60.1488	0	0	1	80.6032	0	0
P57741	AT5G49510	PFD3	1	13.3	0	0	0	0	1	8.2	0	0	0	0	0	0	0	0	0	0	2	855.7	0	0	1	8.2	0	0	0	0
A0A178VEK6	AT3G09940	AXX17_At3g09940	0	0	0	0	1	32.8	0	0	0	0	0	0	0	0	0	0	0	0	0	0	0	0	0	0	1	2.8	0	0
Q9ZVT6	AT1G03350	AT1G03350	0	0	0	0	0	0	0	0	0	0	0	0	0	0	0	0	0	0	1	51.2	0	0	0	0	0	0	1	7.4
Q8GRQ8	AT3G51240	f3h	0	0	0	0	0	0	1	57.6	0	0	1	6.5	1	6.5	0	0	1	6.5	2	66.5	0	0	1	6.5	0	0	1	38.8
A0A7G2EL51	AT3G16630	AT9943_LOCUS11184	1	13.2	1	58.3453	1	262.5	0	0	1	22.115	1	75	0	0	0	0	1	19.8	1	26.4	1	26.4	0	0	1	275	0	0
Q9ZUU3	AT2G37230	At2g37230	1	13.2	1	7.29316	0	0	0	0	0	0	0	0	0	0	0	0	0	0	2	204.3	0	0	0	0	0	0	0	0
Q9C9C9	AT1G74090	SOT18	0	0	0	0	0	0	1	4525.4	0	0	0	0	1	2.9	0	0	0	0	0	0	0	0	0	0	1	6.6	1	24
Q8GY31	AT5G03455	CDC25	1	13.0001	2	14.4862	1	58.166	0	0	0	0	0	0	0	0	0	0	0	0	0	0	1	34.4169	0	0	1	103.369	0	0
Q8VY05	AT4G34430	SWI3D	1	12.4	1	10.8	1	144	0	0	0	0	0	0	0	0	0	0	0	0	0	0	0	0	0	0	1	1263.6	0	0
Q8LE97	AT2G20060		0	0	0	0	0	0	0	0	0	0	0	0	0	0	0	0	0	0	2	48.3	0	0	0	0	0	0	0	0
Q8LEZ4	AT1G19520	NFD5	0	0	0	0	0	0	0	0	0	0	0	0	0	0	0	0	0	0	2	48.2	0	0	0	0	1	42	0	0
Q9LV59	AT3G24490	At3g24490	2	12.3	2	777.6	1	137.7	0	0	1	435	1	4.2	0	0	0	0	0	0	1	8.4	1	137.7	0	0	1	49.2	0	0
A0A178V782	AT3G35640	AXX17_At3g35640	1	12.291	1	0.227911	1	9.01851	0	0	1	46.952	0	-1.69993	0	0	0	0	0	0	0	-1.04437	1	64.312	0	0	1	127.981	0	0
O03983	AT1G01470	LEA14	0	0	0	0	0	0	0	0	0	0	0	0	0	0	0	0	0	0	0	0	1	11.3	0	0	1	11.3	1	66.4
Q9SVU5	AT4G28780	At4g28780	0	0	0	0	0	0	1	40.4	0	0	0	0	0	0	0	0	1	6.3	0	0	0	0	1	6.3	1	3.8	1	152.1
Q8L5Z4	AT2G25870	YBEY	1	12.291	0	0	1	7.67468	1	47.2187	1	11.167	0	0	0	0	0	0	0	0	0	0	0	0	0	0	1	1.23058	0	0
Q9C6P8	AT1G50620	AT1G50620	0	0	0	0	1	31.2	0	0	0	0	0	0	0	0	0	0	0	0	0	0	0	0	0	0	1	4.5	0	0
P54967	AT2G43360	BIO2	1	12.291	1	20.512	1	20.1965	2	97.3027	0	0	0	0	1	25.3973	0	0	0	0	2	109.363	1	13.0634	1	31.7015	1	13.009	1	16.8749
Q8VYF2	AT4G15790	DL3935W	1	12.2	1	15	1	87.2	1	12.2	0	0	0	0	0	0	0	0	0	0	2	232.7	2	27.2	0	0	1	12.2	1	12.2
Q8L6Z4	AT3G49080	RPS9M	0	0	1	1.58032	1	30.9007	0	0	0	0	0	0	0	0	0	0	0	0	2	491.169	0	0	0	0	1	26.897	0	0
P60838	AT1G12280	SUMM2	1	12.0546	0	0	1	15.7533	0	0	0	0	0	0	0	0	1	5.66197	1	10.6314	1	12.2831	2	101.504	0	0	0	0	0	0
P48623	AT2G29980	FAD3	0	0	1	4.4	0	0	0	0	1	37.2	0	0	0	0	0	0	0	0	2	46.3	0	0	0	0	0	0	0	0
P57742	AT5G23290	PFD5	1	11.9	0	0	0	0	2	23.8	0	0	1	11.9	0	0	0	0	0	0	2	952.9	1	11.9	1	11.9	0	0	1	13.9
Q9LJG3	AT3G14210	ESM1	2	11.8	0	0	0	0	2	37.5	0	0	1	5.9	0	0	1	5.9	0	0	1	5.9	1	5.9	0	0	0	0	1	5.9
Q0WR55	AT3G60900	At3g60900	2	11.6	0	0	0	0	0	0	0	0	0	0	0	0	0	0	1	11.6	3	259.9	1	5.8	0	0	1	5.8	1	5.8
Q5Q0E8	AT1G44780	At1g44780	0	0	0	0	1	29.8739	1	7.81075	0	0	0	0	0	0	0	0	0	0	0	0	0	0	0	0	1	7.93095	0	0
Q93Z84	AT2G04039	At2g04039	1	11.1	0	0	0	0	1	74.4	0	0	1	11.1	0	0	0	0	1	11.1	0	0	1	11.1	1	11.1	1	11.1	1	74.4
Q5S2C3	AT5G18410	PIR	1	10.991	2	52.9406	1	89.9756	0	0	1	36.1657	0	0	0	0	0	0	1	2.79773	0	0	2	26.0269	0	0	1	31.6436	0	0
O22588	AT1G17810	TIP3-2	0	0	1	3.7	0	0	0	0	1	3.7	0	0	0	0	1	3.7	0	0	0	0	0	0	0	0	1	31.6	0	0
A0A178UII7	AT5G42765	AXX17_At5g40660	1	10.9	0	0	0	0	1	78.8	0	0	0	0	0	0	0	0	0	0	0	0	1	10.9	0	0	1	10.9	1	4.4
P53799	AT4G34640	SQS1	0	0	0	0	0	0	0	0	0	0	0	0	0	0	0	0	0	0	2	44.1	0	0	0	0	0	0	0	0
Q8W593	AT1G67280	At1g67280	2	10.8	0	0	0	0	1	485	0	0	0	0	0	0	0	0	0	0	0	0	1	5.4	1	5.4	1	30.8	1	5.4
Q93Z25	AT5G63180	At5g63180	2	10.7	2	44.4	1	31.6	0	0	1	137.7	1	3.5	0	0	0	0	0	0	0	0	2	76	0	0	1	4.2	0	0
B5TM97	ATMG00290	rps4	0	0	2	72	2	28.5	0	0	0	0	1	4.1	1	4.1	0	0	0	0	1	25.6	1	4.1	0	0	1	35.2	0	0
Q9XI19	AT1G21600	PTAC6	0	0	2	50.9381	2	27.8869	1	43.4244	1	10.6594	0	0	0	0	0	0	0	0	1	6.26624	1	48.234	0	0	1	3.16436	0	-6.63844
Q944B0	AT4G26555	FKBP16-1	0	0	0	0	0	0	1	603.2	0	0	0	0	0	0	0	0	0	0	0	0	1	10.1	0	0	0	0	1	822.5
Q9FUS8	AT1G10370	GSTU17	0	0	0	0	0	0	1	100.4	0	0	0	0	0	0	0	0	0	0	0	0	0	0	1	6.2	0	0	0	0
Q8H0Z0	AT2G32850	At2g32850	0	0	2	28.4457	1	27.2653	1	5.90234	0	0	0	0	0	0	0	0	0	0	1	101.304	1	5.02437	0	0	1	78.0542	0	0
O22715	AT1G60780	AP1M2	0	0	2	4.2	1	27.2	1	4	1	280	0	0	0	0	0	0	0	0	0	0	1	32.8	0	0	1	257.6	0	0
Q9XIL5	AT2G15820	OTP51	1	10.4001	0	0	1	8.88648	0	0	1	13.7049	0	0	1	9.76819	0	0	0	0	0	0	1	24.117	0	0	1	155.054	0	0
A0A178W209	AT1G18750	AXX17_At1g18750	0	0	0	0	0	0	0	0	0	0	0	0	0	0	0	0	0	0	0	0	0	0	0	0	1	30.4	0	0
Q9ZUP2	AT2G19490	At2g19490	0	0	1	2.8	1	26.8	0	0	0	0	0	0	0	0	0	0	0	0	2	40.4	0	0	0	0	1	25.2	0	0
Q9FLK0	AT5G61330	MFB13.10	0	0	1	3.9	0	0	0	0	0	0	0	0	0	0	0	0	0	0	0	0	0	0	0	0	1	30.4	0	0
Q8GUN6	AT1G61770	C50	0	-3.78184	0	0	0	-10.0673	1	65.99	0	0	0	-5.07089	0	0	0	0	0	0	1	39.6862	0	-4.0195	0	0	0	-2.81276	1	36.9951
Q8GXK1	AT4G33625	AT4G33625	1	10	1	10	1	10	2	50	1	10	0	0	0	0	0	0	0	0	0	0	0	0	0	0	0	0	1	90
F4K2A1	AT5G05980	FPGS1	1	9.92733	0	0	0	0	1	22.4851	0	0	0	0	0	0	0	0	0	0	2	76.2187	0	0	0	0	0	0	1	10.3846
A0A7G2EGM0	AT2G31670	AT9943_LOCUS8212	1	9.8	0	0	0	0	1	1764	0	0	1	9.8	1	60.4	0	0	0	0	2	141.2	0	0	0	0	0	0	1	180
Q8RY22	AT3G03380	DEGP7	1	9.6	2	47.4055	1	1.5	2	11.9	0	0	0	0	1	1.5	0	0	0	0	3	12.6	1	9.6	0	0	1	284.4	1	1.5
Q9LNC6	AT1G06210	TOL2	0	0	0	0	0	0	0	0	0	0	0	0	0	0	0	0	0	0	2	38.8	0	0	0	0	0	0	0	0
Q94JW0	AT3G58180	At3g58180	0	0	0	0	0	0	1	6.1	0	0	0	0	0	0	0	0	0	0	1	38.4	0	0	0	0	0	0	0	0
Q9CAK8	AT1G63970	ISPF	1	9.5	0	0	0	0	2	212	0	0	1	58.8	0	0	0	0	0	0	0	0	1	9.5	1	9.5	1	9.5	1	53.6
A0A178VNS5	AT2G25420	AXX17_At2g25420	1	9.5	0	0	1	9.5	2	829.5	1	9.5	1	38	1	9.5	0	0	0	0	0	0	1	9.5	1	9.5	1	56.4	0	0
Q9ZVA7	AT1G78880	At1g78880	0	0	0	0	0	0	0	0	0	0	0	0	0	0	0	0	0	0	2	37	0	0	0	0	0	0	0	0
P32068	AT5G05730	ASA1	0	0	0	0	0	0	1	142.4	0	0	0	0	0	0	0	0	0	0	2	36.8	0	0	0	0	1	2.7	1	370
Q8LD55	AT5G02050		1	9.4	0	0	0	0	1	9.4	0	0	0	0	0	0	0	0	0	0	2	47	0	0	0	0	1	9.4	1	9.4
Q8RWT4	AT2G42710	AT2G42710	0	0	0	0	0	0	0	0	0	0	0	0	0	0	0	0	0	0	2	36.2	0	0	0	0	0	0	0	0
Q9LTT3	AT3G13350	HMGB10	1	9.1	2	48.8	1	236.7	0	0	1	8.2	0	0	0	0	0	0	0	0	2	81.9	1	72.8	0	0	1	236.7	0	0
A0A7G2EGW6	AT2G42560	AT9943_LOCUS9247	1	8.8	1	37.8	1	73.6	0	0	1	7.6	0	0	0	0	0	0	1	988.2	0	0	0	0	0	0	1	1.1	0	0
Q67YQ9	AT2G39070		1	8.8	0	0	0	0	1	189.9	0	0	0	0	0	0	0	0	0	0	1	8.8	0	0	0	0	0	0	1	8.8
Q8LDQ8	AT5G24165	At5g24165	0	0	1	17.3	1	24	2	36	1	17.3	0	0	1	165.2	0	0	0	0	0	0	1	17.3	0	0	0	0	1	24
Q9M9A3	AT1G49010	At1g49010	1	8.6	2	48.4	1	8.6	0	0	0	0	0	0	0	0	0	0	0	0	0	0	0	0	0	0	1	48.4	0	0
A0A7G2F0N3	AT4G24840	AT9943_LOCUS16582	1	8.50914	2	9.57227	1	4.84717	2	141.937	1	10.6594	1	61.1976	1	38.0959	0	0	1	8.73045	2	498.753	1	9.54631	1	65.8417	1	30.2372	1	63.281
F4JCC9	AT3G19740	At3g19740	1	8.50914	2	7.74898	1	92.0962	0	-0.162724	1	8.62901	0	0	0	0	0	0	0	0	1	40.7305	1	27.1316	0	0	1	29.534	0	0
A0A7G2FAG1	AT5G27380	AT9943_LOCUS20206	0	-0.236365	2	34.8704	0	-0.201965	2	440.224	1	47.2057	0	0	0	0	0	0	0	0	0	0	1	9.29509	0	0	1	71.198	1	8.11295
Q9LM59	AT1G22020	SHM6	0	0	0	0	1	24	0	0	0	0	0	0	0	0	0	0	0	0	0	0	1	2.7	0	0	1	88.2	0	0
Q9ASU6	AT1G42440	AT1G42440	0	0	1	11.589	1	23.9255	0	0	1	26.3946	0	0	0	0	0	0	0	0	2	169.237	1	26.1267	0	0	1	247.523	0	0
P82538	AT3G55330	PPL1	0	0	0	0	0	0	1	203.4	0	0	0	0	0	0	0	0	0	0	0	0	1	9.1	0	0	1	76.4	1	64.4
Q9LYW3	AT5G03220	MED7A	1	8.3	0	0	1	85.6	0	0	0	0	0	0	0	0	0	0	0	0	0	0	1	8.3	0	0	0	0	0	0
Q9C5E5	AT2G20900	DGK5	0	0	0	0	1	23.6	0	0	0	0	0	0	0	0	0	0	0	0	0	0	0	0	0	0	1	32.4	1	3.5
Q9ZUJ3	AT1G60000	At1g60000	0	0	0	0	0	0	1	216	0	0	0	0	0	0	0	0	0	0	0	0	1	8.9	0	0	0	0	0	0
Q9ZR13	AT4G03180	At4g03180	1	8.1	0	0	1	49.6	0	0	0	0	0	0	0	0	0	0	1	4.3	0	0	0	0	0	0	0	0	0	0
Q9FG89	AT5G43750	PNSB5	1	8	1	8	1	64	0	0	0	0	0	0	0	0	0	0	0	0	0	0	0	0	0	0	1	8	1	8
Q8RWJ7	AT3G18380	SHH2	1	8	2	7.2	1	7.2	0	0	1	7.2	1	4	0	0	0	0	0	0	0	0	0	0	0	0	1	44.8	0	0
Q38929	AT5G16440	IPP1	1	7.9	0	0	0	0	1	7.9	1	7.9	0	0	1	7.9	0	0	0	0	2	631.4	1	7.9	0	0	1	7.9	1	7.9
Q9SIG8	AT2G21230	BZIP30	2	7.8	2	322.5	1	273.6	0	0	1	196.8	0	0	0	0	0	0	0	0	0	0	1	24	0	0	1	72.9	0	0
Q8LD65	AT5G38520		1	7.7	0	0	1	60.8	1	162	0	0	0	0	1	7.7	0	0	0	0	0	0	0	0	0	0	1	7.7	0	0
Q9S832	AT1G53900	T18A20.13	0	0	1	25.9819	1	23.0241	0	0	0	0	0	0	0	0	0	0	0	0	0	0	0	0	0	0	1	58.5406	0	0
Q8VXY3	AT1G51560	At1g51560	1	7.7	2	7.7	1	51.2	1	51.2	0	0	0	0	0	0	0	0	0	0	0	0	1	7.7	0	0	1	51.2	0	0
O80575	AT2G44050	At2g44050	0	0	1	33.6	0	0	1	126.9	0	0	1	8.8	0	0	0	0	1	8.8	0	0	1	8.8	1	8.8	1	56.4	1	56.4
Q2V452	AT2G26980	CIPK3	0	0	2	2	1	22.8	0	0	0	0	0	0	0	0	0	0	0	0	0	0	0	0	0	0	1	108	0	0
P13114	AT5G13930	CHS	1	7.6	1	7.6	1	109.8	2	15.2	1	7.6	1	7.6	1	2.5	0	0	0	0	2	48	1	43.6	0	0	1	40.4	0	0
A0A7G2EP85	AT3G28950	AT9943_LOCUS12346	1	7.6	0	0	0	0	1	435	0	0	0	0	1	7.6	0	0	0	0	0	0	1	7.6	1	48.8	0	0	1	109.8
Q8GXG8	AT1G14820	At1g14820	1	7.5	0	0	1	7.5	1	48.4	0	0	0	0	0	0	0	0	0	0	1	48.4	1	7.5	0	0	1	7.5	1	7.5
Q6IDL4	AT1G09580	At1g09580	1	7.4	0	0	0	0	1	7.4	0	0	0	0	0	0	0	0	0	0	2	39	0	0	0	0	1	7.8	1	31.2
Q9ZUZ2	AT2G46700	CRK3	0	0	0	0	1	21.8123	0	0	0	0	0	0	0	0	0	0	0	0	0	0	0	-1.00487	0	0	1	20.6269	0	0
O48782	AT2G26670	HO1	0	0	0	0	0	0	1	117.9	0	0	0	0	0	0	0	0	0	0	0	0	1	8.2	0	0	0	0	1	127.8
Q9FHX0	AT5G42150	MJC20.26	1	7.3	2	7.3	0	0	1	40.8	1	7.3	0	0	0	0	1	7.3	0	0	1	24	1	7.3	0	0	1	7.3	0	0
Q9LTH7	AT5G59540	At5g59540	1	7.1	0	0	1	7.1	1	39.2	0	0	0	0	0	0	0	0	0	0	0	0	1	7.1	0	0	0	0	1	39.2
Q8LCT3	AT4G29670	At4g29670	0	0	1	3.8	0	0	1	5.1	1	3.8	0	0	1	6.8	0	0	0	0	0	0	0	0	1	5.1	0	0	1	102.6
Q9STS1	AT3G48170	ALDH10A9	0	0	0	0	0	0	1	543.6	0	0	0	0	0	0	0	0	0	0	2	29.2	0	0	0	0	1	3.8	1	16
A0A7G2F3E2	AT4G36700	AT9943_LOCUS17695	0	-1.06364	1	9.57227	1	20.7985	0	0	1	6.09106	0	0	0	0	1	14.1549	1	16.8373	0	0	0	-1.13048	0	0	0	0	0	0
Q570G6	AT3G03100	At3g03100	1	7	0	0	0	0	0	0	0	0	0	0	0	0	0	0	0	0	0	0	0	0	0	0	1	80	0	0
Q9LPJ1	AT1G32730	At1g32730	0	0	1	18.6887	1	20.2975	0	0	1	1.52277	0	0	0	0	0	0	0	0	0	0	0	0	0	0	1	39.5545	0	0
Q8VZJ7	AT4G33910	P4H9	1	6.9	1	6.9	1	54	0	0	0	0	0	0	0	0	0	0	0	0	0	0	0	0	0	0	1	6.9	0	0
Q93Z74	AT3G27570	AT3G27570	1	6.8	0	0	0	0	2	9.7	0	0	0	0	0	0	0	0	1	6.8	2	96.4	1	6.8	0	0	1	6.8	0	0
Q9LVC5	AT5G57330	MJB24.14	0	0	0	0	0	0	1	51.2	0	0	1	7.7	0	0	0	0	0	0	1	51.2	1	7.7	0	0	0	0	0	0
A0A7G2EJ17	AT3G17590	AT9943_LOCUS11312	1	6.6	1	4.7	1	296	0	0	1	4.7	0	0	0	0	0	0	0	0	0	0	1	6.6	0	0	1	650	0	0
Q9FN19	AT5G67320	HOS15	0	0	0	0	1	19.6	0	0	1	2.3	0	0	0	0	0	0	0	0	0	0	0	0	0	0	1	153.6	0	0
P92952	AT3G23910	ZWINT1.1, AT3G23910	1	6.4	0	0	0	0	2	41.6	0	0	2	258.8	2	438.9	2	14	2	436.3	3	670.1	2	440.1	1	6.4	2	1538.4	2	146612
P42744	AT1G05180	AXR1	0	0	0	0	0	0	1	88.2	0	0	0	0	0	0	0	0	0	0	1	26.8	0	0	0	0	0	0	0	0
O82501	AT4G11160	F2P3.9	0	0	0	0	1	19.0857	0	0	0	0	0	0	0	0	0	0	0	0	0	0	0	0	0	0	1	6.59241	0	0
Q94BR2	AT5G19140	AILP1	0	0	0	0	0	0	0	0	0	0	0	0	0	0	0	0	0	0	0	0	1	7.3	0	0	1	7.3	1	51.2
A0A178WMC3	AT1G35470	AXX17_At1g36250	1	6.4	1	4.7	0	0	0	0	0	0	0	0	0	0	0	0	0	0	0	0	0	0	0	0	1	44.4	0	0
O23365	AT4G15110	CYP97B3	0	0	0	0	1	18.8	1	1139.2	0	0	0	0	0	0	2	4.2	0	0	0	0	0	0	0	0	1	64.8	1	2.1
O64488	AT1G04190	F20D22.4	1	6.4	0	0	1	6.4	0	0	0	0	0	0	1	6.4	0	0	0	0	1	35.6	1	6.4	0	0	0	0	0	0
A0A178VAP1	AT3G18900	AXX17_At3g18900	1	6.38185	1	8.29666	1	57.3582	0	0	1	3.80692	0	0	0	0	0	0	0	-0.186515	0	0	1	14.5707	0	0	1	19.7772	0	0
Q84WH6	AT1G58270	At1g58270	1	6.38185	0	0	0	0	0	0	1	13.9587	0	0	0	0	0	0	0	0	2	110.932	0	0	0	0	1	25.3149	1	17.8485
O64685	AT2G34620	At2g34620	1	6.3	2	39.6	1	116.1	0	0	1	39.6	0	0	0	0	0	0	0	0	0	0	0	0	0	0	1	332.8	0	0
O48691	AT1G24240	At1g24240	1	6.3	0	0	1	6.3	0	0	0	0	0	0	0	0	0	0	0	0	1	52.4	0	0	0	0	0	0	0	0
O22446	AT4G38130	HDA19	2	6.27511	1	8.42836	1	113.101	1	2.81064	0	0	0	-1.01418	0	0	0	0	0	0	2	32.1931	1	2.51219	0	0	1	149.428	0	0
Q9FI78	AT5G48930	HST	1	6.2	1	6.2	0	0	1	125.1	0	0	0	0	1	6.2	0	0	0	0	1	6.2	1	6.2	0	0	1	36	0	0
Q9M8X0	AT3G04140	At3g04140	0	0	0	0	1	17.6	0	0	0	0	0	0	0	0	0	0	0	0	0	0	0	0	0	0	1	73.8	0	0
Q9FNR1	AT5G61030	RBG3	1	6.1	0	0	0	0	0	0	0	0	0	0	0	0	0	0	0	0	2	268.2	0	0	0	0	0	0	0	0
Q94JS1	AT4G26860	AT4G26860	0	0	0	0	0	0	1	52.4	0	0	0	0	0	0	0	0	0	0	0	0	0	0	0	0	0	0	1	7.8
Q75W54	AT1G09010	EBM	0	0	0	0	0	0	1	139.2	0	0	0	0	0	0	0	0	0	0	0	0	0	0	0	0	1	16.8	0	0
Q8GX17	AT4G19150	At4g19150	0	0	0	0	2	17.2	1	8.6	1	8.6	0	0	0	0	1	8.6	0	0	1	236.7	0	0	0	0	1	8.6	0	0
Q9LMH0	AT1G13870	KTI12	1	6	2	39.6	2	362.2	1	6	1	6	0	0	0	0	0	0	0	0	2	158.1	1	51.6	0	0	1	51.6	0	0
F4JML5	AT4G16800	At4g16800	0	0	0	0	0	0	1	46.4	0	0	0	0	1	6.3	0	0	0	0	1	6.3	1	6.3	1	6.3	1	6.3	0	0
Q84VQ4	AT5G21430	ndhU	1	6	0	0	0	0	2	128.2	0	0	0	0	1	17	0	0	0	0	0	0	0	0	1	6	0	0	0	0
Q9LUX9	AT5G58800	At5g58800	0	0	0	0	0	0	1	86.8	0	0	0	0	0	0	0	0	0	0	0	0	0	0	0	0	0	0	1	7.7
Q8RWB1	AT5G37370	SRL1	1	5.9	1	30.4	1	89.1	0	0	1	5.9	0	0	0	0	0	0	0	0	0	0	2	11.8	0	0	1	5.9	0	0
O82321	AT2G25760	At2g25760	1	5.9	1	8.2	1	8.2	0	0	0	0	0	0	0	0	0	0	0	0	0	0	0	0	0	0	1	156.6	0	0
O80944	AT2G37760	AKR4C8	0	0	0	0	0	0	1	4.2	0	0	0	0	0	0	0	0	0	0	0	0	1	6.1	0	0	1	41.2	0	0
Q9SRM4	AT3G11200	AL2	0	0	0	0	0	0	0	0	0	0	0	0	0	0	0	0	1	4.9	2	42.1	0	0	1	4.9	0	0	0	0
Q6L5P3	AT1G56430	AtNAS4	1	5.9	0	0	1	5.9	1	43.2	0	0	0	0	0	0	0	0	0	0	0	0	1	5.9	0	0	1	5.9	0	0
Q8LF62	AT3G20800		1	5.7	2	28	1	43.2	0	0	1	54.4	0	0	0	0	0	0	0	0	0	0	1	131.4	0	0	1	43.2	0	0
Q9CA75	AT1G74380	XXT5	1	5.7	1	1.5	2	38.1	0	0	0	0	0	0	0	0	0	0	0	0	1	5.7	1	5.7	0	0	1	5.7	0	0
O80476	AT2G23600	MES2	1	5.7	1	5.7	0	0	2	1046.1	0	0	0	0	0	0	0	0	0	0	0	0	1	5.7	0	0	1	39.6	1	5.7
Q948R9	AT3G17170	RFC3	1	5.7	0	0	0	0	1	5.7	0	0	0	0	1	36.8	0	0	0	0	0	0	1	5.7	0	0	1	36.8	1	5.7
A0A178WEZ8	AT1G42510	AXX17_At1g42510	1	5.7	0	0	0	0	1	34.8	0	0	0	0	1	5.7	0	0	0	0	0	0	0	0	0	0	1	5.7	0	0
A0A7G2E5K6	AT1G60770	AT9943_LOCUS4276	0	0	2	2.1	1	13.6	1	2	1	140.8	0	0	0	0	0	0	0	0	1	13.6	1	16.4	0	0	1	129.6	0	0
Q42566	AT2G26740	ATsEH	1	5.6	0	0	0	0	1	108.9	0	0	0	0	0	0	0	0	1	5.6	0	0	1	5.6	1	5.6	1	5.6	1	33.6
Q39199	AT1G79050	RECA	1	5.55076	0	0	2	7.35234	0	-1.68638	0	0	0	-1.35224	1	16.6059	0	0	0	-2.98424	1	1.21843	2	26.8309	0	0	1	17.9314	0	0
Q9SQT8	AT3G06350	EMB3004	0	0	0	0	0	0	3	184.8	0	0	0	0	1	2.2	0	0	0	0	2	18.2	0	0	0	0	1	45	1	63.9
Q9SZ83	AT4G09670	At4g09670	1	5.5	1	16.4096	1	5.5	2	319.1	0	0	1	5.5	0	0	0	0	0	0	0	0	1	5.5	1	5.5	1	44	0	0
Q6AWV5	AT4G00525	NSL1.1, At4g00525	0	0	0	0	0	0	0	0	0	0	0	0	0	0	0	0	1	5.7	1	17.9	0	0	0	0	0	0	0	0
Q9FK52	AT5G18190	MRG7.15	2	5.4	2	82.1765	1	285	0	0	1	16.7504	0	0	0	0	0	0	0	0	0	0	1	442.8	0	0	1	851.2	0	0
Q8VZL6	AT2G47210	SWC4	0	0	1	5.7	0	0	0	0	0	0	0	0	0	0	0	0	0	0	0	0	1	5.7	0	0	1	254.4	0	0
Q9SQU4	AT3G06410	At3g06410	1	5.4	1	6.9	1	29.6	0	0	0	0	0	0	0	0	0	0	0	0	0	0	2	10.2	0	0	1	40.8	0	0
Q9LYU9	AT5G13270	PCMP-H90	2	5.4	0	0	1	18	0	0	0	0	0	0	0	0	0	0	0	0	0	0	0	0	0	0	1	200	0	0
Q94K88	AT4G37210	AP22.13	1	5.3	0	0	0	0	1	5.3	0	0	0	0	0	0	0	0	0	0	2	176	0	0	0	0	0	0	1	5.3
Q9SKS8	AT2G20920	At2g20920	1	5.2	0	0	1	5.2	1	55.6	0	0	0	0	0	0	0	0	0	0	0	0	1	5.2	0	0	1	5.2	1	8.7
O22139	AT2G45330		1	5.1	0	0	2	50.3	2	77.6	0	0	1	87.3	1	5.1	1	45.2	1	5.1	2	50.3	1	5.1	1	5.1	1	38.8	2	50.3
Q9SU94	AT4G29510	PRMT11	1	5.1	2	43.2	0	0	0	0	0	0	0	0	1	5.1	0	0	0	0	2	45.1	0	0	0	0	0	0	0	0
Q940S3	AT1G31070	GLCNAC1PUT1	1	5.1	0	0	0	0	1	5.1	0	0	0	0	0	0	0	0	0	0	1	31.6	0	0	0	0	1	5.1	1	2.8
Q9CA59	AT1G74560	NRP1	0	0	0	0	0	0	1	39.2	0	0	0	0	0	0	0	0	0	0	2	448.5	1	5.5	1	4.3	0	0	1	39.2
O23714	AT3G22630	PBD1	0	0	0	0	0	0	1	56.8	1	9.3	1	5.4	1	7.4	0	0	0	0	2	13.8	0	0	0	0	0	0	0	0
Q8LC68	AT1G18800	NRP2	0	0	0	0	0	0	1	39.2	0	0	0	0	0	0	0	0	0	0	2	167.5	1	5.5	1	4.3	0	0	1	39.2
Q9FIJ4	AT5G47870	RAD52-2	0	0	1	11.1	1	11.1	1	13.6	1	11.1	0	0	0	0	0	0	0	0	2	24.7	0	0	0	0	1	11.1	1	98.4
Q9LYW9	AT5G03160	P58IPK	1	5	0	0	1	20.8	1	5	0	0	1	20.8	1	32.4	1	3.1	0	0	2	100.7	0	0	1	10	1	5	1	5
Q9LYU2	AT5G13340	T31B5_160	1	5	0	0	1	5	0	0	0	0	0	0	0	0	0	0	0	0	0	0	1	34.8	0	0	1	5	0	0
Q9M8T2	AT3G02900	At3g02900	0	0	0	0	0	0	0	0	0	0	0	0	0	0	0	0	0	0	2	13.6	0	0	0	0	0	0	1	355.2
A0A178W4M9	AT1G11720	AXX17_At1g12060	1	4.96795	2	7.29316	1	10.9566	2	20.3747	0	0	1	8.00221	1	5.86091	0	0	0	-2.4247	0	-1.33066	2	50.0428	0	0	1	68.2095	0	0
Q9S829	AT1G74880	ndhO	0	0	0	0	1	10.8	1	10.8	1	10.8	0	0	1	10.8	0	0	0	0	0	0	0	0	1	5.7	0	0	1	66
Q9ZVJ5	AT2G38740	SGPP	0	0	0	0	0	0	1	5.7	0	0	0	0	0	0	0	0	0	0	2	13.2	0	0	0	0	0	0	1	40.8
Q8LC77	AT1G26750		0	0	0	0	1	10.8	0	0	0	0	0	0	0	0	0	0	0	0	2	21.6	0	0	0	0	1	63.6	0	0
Q9FJ91	AT5G52010	MSG15.9	0	-0.551518	1	5.69778	1	10.7042	0	0	0	0	0	0	0	0	0	0	0	0	0	0	0	0	0	0	1	25.1977	0	0
Q8LFX0	AT4G29590		0	0	0	0	0	0	1	118.8	0	0	0	0	0	0	0	0	0	0	0	0	0	0	1	4.4	1	4.7	1	36.4
O22870	AT2G43560	FKBP16-3	1	4.9	0	0	0	0	2	211	0	0	1	4.9	0	0	0	0	0	0	0	0	1	32.4	0	0	1	37.6	1	37.6
Q9LIN4	AT3G26410	TRM11	1	4.8	1	4.8	1	288	0	0	0	0	0	0	0	0	0	0	0	0	2	32.7	0	0	0	0	1	262.4	0	0
P54873	AT4G11820	HMGS	1	4.8	1	5.4	1	40.8	2	8.9	0	0	1	4.8	0	0	0	0	0	0	2	404.4	1	40.8	0	0	1	4.8	1	5.4
P52577	AT1G75280	At1g75280	1	4.8	0	0	0	0	1	47.6	0	0	0	0	0	0	0	0	0	0	0	0	0	0	1	4.8	0	0	1	34.8
Q9M156	AT4G01070	UGT72B1	1	4.8	1	4.8	2	9.6	1	44	0	0	1	4.8	1	4.8	0	0	0	0	0	0	1	4.8	1	4.8	1	4.8	0	0
Q9FUS6	AT1G27130	GSTU13	1	4.8	1	8.8	1	8.8	1	54.8	0	0	0	0	0	0	0	0	0	0	1	8.8	0	0	0	0	1	54.8	1	8.8
Q8GWV1	AT1G78915	At1g78915	0	0	1	3.6	0	0	1	46.8	1	3.6	0	0	0	0	0	0	0	0	0	0	0	0	0	0	1	8.6	0	0
O48818	AT2G39700	EXPA4	1	4.7	2	8.2	1	146.7	0	0	0	0	0	0	1	3.5	0	0	0	0	0	0	1	4.7	0	0	1	32.8	0	0
Q9CAC8	AT1G63610	F24D7.19	1	4.7	0	0	0	0	1	5.6	0	0	1	4.7	0	0	0	0	1	4.7	0	0	0	0	0	0	0	0	1	41.2
Q943Z6	AT1G48160	SRP19	0	0	0	0	1	9	1	55.2	0	0	0	0	0	0	0	0	0	0	1	9	0	0	0	0	0	0	1	9
Q9ASS6	AT5G13120	PNSL5	0	0	0	0	0	0	1	1195.2	0	0	0	0	0	0	0	0	0	0	1	11.2	0	0	0	0	0	0	1	83.7
P93655	AT5G26860	LON1	0	0	2	39.2007	2	8.90214	1	23.0892	1	9.64418	0	0	0	0	0	0	0	0	2	378.82	0	0	0	0	0	0	0	0
A0A178VW72	AT2G28210	At2g28210	0	0	0	0	0	0	1	49.2	0	0	0	0	0	0	0	0	0	0	0	0	0	0	0	0	0	0	1	5.1
Q39216	AT1G60620	RPAC43	1	4.7	2	33.2	1	34.4	0	0	1	4.7	0	0	0	0	0	0	0	0	2	9.4	1	30	0	0	1	4.7	0	0
O80734	AT2G46900	At2g46900	0	0	0	0	1	8.88648	0	0	0	0	0	0	0	0	0	-3.25992	0	0	1	46.9968	1	11.0536	0	0	0	0	0	0
O80634	AT2G39470	PNSL1	0	0	0	0	1	8.8	2	66.7	0	0	0	0	0	0	0	0	0	0	0	0	1	6.3	1	6.3	1	6.3	0	0
O65669	AT4G39820	At4g39820	1	4.7	0	0	0	0	1	32.8	1	4.7	0	0	0	0	0	0	0	0	0	0	1	4.7	0	0	1	4.7	0	0
O22704	AT1G60660	CB5LP	0	0	0	0	0	0	0	0	0	0	0	0	1	10.7	0	0	0	0	1	10.7	0	0	0	0	0	0	1	165.2
Q9SUV1	AT4G32400	BT1	2	4.66201	2	6.05788	1	21.8123	0	0	1	16.7504	0	-0.16903	0	0	0	0	0	0	0	-1.21843	2	3.64277	0	0	2	2.71741	0	0
O48713	AT2G26460	SMU2	1	4.6	0	0	1	29.6	1	4.6	0	0	0	0	0	0	0	0	0	0	2	34.2	1	2.7	0	0	1	145.6	0	0
Q38816	AT3G60320		1	4.6	2	4.9	1	4.6	0	0	1	4.6	0	0	0	0	0	0	0	0	0	0	0	0	0	0	1	38	0	0
Q6NLV4	AT5G13480	FY	1	4.6	1	4.6	1	4.6	0	0	0	0	0	0	0	0	0	0	0	0	2	9.2	0	0	0	0	1	87.3	0	0
Q9LZ00	AT5G02850	MED4	1	4.5	0	0	1	49.6	0	0	0	0	0	0	0	0	0	0	0	0	0	0	1	6.1	0	0	0	0	0	0
Q8W4R0	AT5G17530	At5g17530	0	0	0	0	0	0	1	201.6	0	0	1	2.1	0	0	0	0	0	0	2	9	1	4.5	0	0	1	4.5	1	4.5
A0A7G2F1K9	AT4G28030	AT9943_LOCUS16906	1	4.5	0	0	1	32.4	1	95.4	1	32.4	0	0	0	0	0	0	0	0	0	0	1	4.5	0	0	1	4.5	0	0
Q94AC3	AT4G36960	AP22.66	1	4.49093	2	36.3473	1	23.327	0	0	1	11.0575	0	0	0	0	0	0	0	0	0	0	1	4.32247	0	0	1	119.718	0	0
Q9C8L2	AT1G53520	FAP3	0	0	0	0	0	0	1	37.6	0	0	0	0	0	0	0	0	1	30.8	0	0	0	0	0	0	1	4.9	1	4.9
O24521	AT3G10520	AHB2	0	0	1	43.2	1	7.6	1	657.6	0	0	0	0	0	0	0	0	0	0	0	0	0	0	0	0	0	0	0	0
W8Q3U9	AT1G05170	AT1G05170	1	4.4	0	0	1	39.2	0	0	0	0	0	0	0	0	0	0	0	0	0	0	0	0	0	0	1	39.2	0	0
Q9FFV2	AT5G54750	MBG8.1	0	0	0	0	1	7.5	2	15.6	0	0	0	0	0	0	0	0	0	0	2	205.5	0	0	0	0	0	0	1	207.9
Q9ZVJ2	AT2G38710	At2g38710	0	0	0	0	1	7.5	0	0	0	0	0	0	0	0	0	0	0	0	1	46.8	0	0	0	0	1	52.4	0	0
Q9FG74	AT5G55910	D6PK	1	4.4	1	4.4	1	29.6	0	0	1	4.4	0	0	1	3	0	0	0	0	1	29.6	1	29.6	0	0	1	195.2	1	29.6
Q9LM71	AT1G20810	FKBP18	0	0	0	0	0	0	1	70.8	0	0	0	0	0	0	0	0	0	0	0	0	0	0	0	0	1	6.9	0	0
O23174	AT4G37120	At4g37120	1	4.3	0	0	0	0	0	0	0	0	0	0	0	0	0	0	0	0	0	0	0	0	0	0	1	124.2	0	0
Q9LHD9	AT3G28270	At3g28270	1	4.3	0	0	2	8.6	2	763.9	0	0	0	0	0	0	0	0	0	0	0	0	0	0	1	4.3	1	4.3	1	4.3
P35131	AT5G41700	UBC8	0	0	1	7.4	1	7.4	0	0	0	0	0	0	0	0	0	0	0	0	2	14.8	1	7.4	0	0	1	78.4	2	14.8
Q9LV91	AT5G64860	DPE1	1	4.3	1	4.3	0	0	1	17.2	1	4.3	0	0	0	0	0	0	0	0	0	0	1	4.3	0	0	1	24.8	1	78.3
Q84W91	AT2G47850	At2g47850	1	4.0182	1	71.792	1	25.8516	0	0	0	0	0	0	0	0	0	0	0	0	0	0	1	32.156	0	0	1	55.3763	0	0
Q8S9K2	AT1G75460		0	0	0	0	0	0	1	38.8	0	0	0	0	0	0	0	0	0	0	0	0	0	0	0	0	1	5	1	4.7
Q8VZI9	AT3G11100	ENAP1	1	4	2	166.5	1	134.1	0	0	0	0	0	0	0	0	0	0	0	0	0	0	1	4	0	0	1	283.2	0	0
Q6NPR7	AT1G29470	At1g29470	1	4	1	2.2	1	2.2	2	20.2	0	0	1	2.2	0	0	0	0	0	0	1	590.4	0	0	0	0	1	20.8	1	583.2
Q9LVU5	AT5G53070	MNB8.13	0	0	1	6.8	1	6.8	1	6.8	0	0	1	6.8	0	0	0	0	0	0	2	75	0	0	0	0	0	0	0	0
Q8L637	AT3G21140	AT3G21140	1	3.9	2	47.6	1	51.6	0	0	0	0	0	0	0	0	0	0	0	0	2	15.6	1	7.8	0	0	0	0	0	0
A0A178V629	AT4G13210	AXX17_At4g13210	0	0	0	0	0	0	1	112.5	0	0	0	0	0	0	0	0	1	4.3	1	29.6	0	0	1	4.3	1	30.4	1	4.3
Q9FGS0	AT5G50250	CP31B	0	0	0	0	1	6.6	1	130.5	0	0	0	0	0	0	0	0	0	0	1	6.6	1	6.6	0	0	1	4.8	1	6.6
Q9M1X8	AT3G59980	F24G16.250	0	0	0	0	0	0	1	369.6	0	0	0	0	0	0	0	0	0	0	1	8.4	0	0	0	0	0	0	0	0
Q9M8T6	AT3G02950	THO7B	0	0	0	0	1	6.4	0	0	0	0	0	0	0	0	0	0	0	0	0	0	0	0	0	0	1	49.2	0	0
P93732	AT2G14260	PIP	1	3.9	0	0	0	0	1	685	0	0	0	0	0	0	0	0	0	0	0	0	0	0	0	0	1	53.6	1	24.4
A0A7G2EMF1	AT3G17940	AT9943_LOCUS11343	1	3.9	0	0	1	3.9	1	29.2	0	0	0	0	0	0	0	0	0	0	2	76.4	0	0	0	0	1	33.6	1	100.8
Q9LFJ8	AT5G17050	UGT78D2	0	0	0	0	0	0	1	153	0	0	0	0	0	0	0	0	0	0	2	8.2	0	0	0	0	0	0	0	0
Q8H183	AT5G64370	PYD3	0	0	1	6.4	1	6.4	1	46	0	0	0	0	1	6.4	0	0	0	0	0	0	0	0	0	0	1	6.4	0	0
Q940I8	AT4G16100	Z97340.18	1	3.8	2	27.6	1	107.1	0	0	1	3	0	0	0	0	0	0	0	0	0	0	1	35.6	0	0	1	35.6	0	0
O23160	AT4G37260	MYB73	1	3.8	0	0	1	33.6	1	3.8	0	0	0	0	0	0	0	0	0	0	0	0	0	0	0	0	1	3.8	0	0
Q84M96	AT1G60680	AGD2	1	3.8	0	0	0	0	2	7.6	0	0	1	3.8	1	3.8	0	0	0	0	0	0	1	3.8	1	41.6	1	3.8	1	3.8
Q94A80	AT5G41970		0	0	0	0	1	6.1	1	291.2	0	0	0	0	1	4.6	0	0	0	0	2	72.8	1	3.8	0	0	1	42.8	0	0
Q9FIV6	AT5G36950	DEGP10	1	3.8	2	3.8	1	3.8	0	0	0	0	0	0	0	0	0	0	0	0	1	3.8	1	3.8	0	0	1	69.3	0	0
Q9ZUU1	AT2G37250	ADK	0	0	0	0	1	6	0	0	0	0	0	0	0	0	0	0	0	0	2	45	0	0	0	0	0	0	1	6
Q8GXR6	AT3G58630	At3g58630/F14P22_220	0	0	0	0	1	5.9	0	0	1	5.9	0	0	0	0	0	0	0	0	0	0	0	0	0	0	1	48.4	0	0
Q9SJM0	AT2G36850	CALS10	1	3.78184	1	6.84804	1	43.6245	0	-1.40532	1	4.18761	0	0	0	0	0	0	0	0	1	9.05123	1	4.0195	0	0	1	152.768	0	0
Q93ZY2	AT4G38430	ROPGEF1	1	3.6	0	0	1	3.6	0	0	0	0	0	0	0	0	0	0	0	0	0	0	1	3.6	0	0	1	31.2	0	0
O48587	AT5G44730	T19K24.16	0	0	0	0	0	0	2	54.3	0	0	0	0	0	0	0	0	0	0	1	7.1	0	0	0	0	1	7.1	2	66.7
O65041	AT5G19180	ECR1	0	0	0	0	0	0	1	30.8	0	0	0	0	0	0	0	0	0	0	2	7	0	0	0	0	1	3.3	0	0
Q8L733	AT4G12130	At4g12130	0	0	0	0	0	0	0	0	0	0	0	0	0	0	0	0	1	130.5	1	6.9	0	0	0	0	0	0	0	0
Q93ZI1	AT3G12300	BUG22	0	0	0	0	1	5.8	0	0	1	5.8	0	0	0	0	0	0	0	0	0	0	1	58.8	0	0	1	175.5	0	0
Q9FL43	AT5G07030	At5g07030	0	0	0	0	0	0	0	0	0	0	1	6.8	1	40	0	0	1	230.4	1	6.8	0	0	0	0	1	2.1	0	0
Q9M336	AT3G53900	UPP	0	0	0	0	0	0	1	507.5	0	0	0	0	0	0	0	0	0	0	0	0	0	0	0	0	0	0	1	4.4
Q9LJU2	AT3G20560	PDIL5-3	1	3.5	0	0	1	222.4	0	0	0	0	0	0	0	0	0	0	0	0	0	0	1	104.4	0	0	1	22.4	0	0
O81014	AT2G26930	ISPE	0	0	0	0	1	5.7	1	134.1	1	5.7	0	0	0	0	0	0	0	0	0	0	1	5.7	0	0	1	46	1	5.7
Q9C5I1	AT5G52560	USP	1	3.4	0	0	0	0	1	72.9	0	0	0	0	0	0	0	0	0	0	1	3.4	1	22.8	0	0	1	23.6	1	74.7
Q39238	AT5G20930	TOUSLED	1	3.3	2	16.8	1	27.2	0	0	0	0	0	0	0	0	0	0	0	0	0	0	1	2.9	0	0	1	395	0	0
Q9T0F4	AT4G09950	IAN13	0	0	0	0	1	5.4	1	36.8	0	0	0	0	1	5.4	0	0	0	0	0	0	0	0	0	0	0	0	0	0
Q9LXL5	AT3G43190	SUS4	1	3.2	1	1.4	1	16	0	0	1	20	0	0	0	0	0	0	0	0	0	0	1	612.5	0	0	1	65.7	2	121.2
Q5HZ03	AT5G55530	MTE17.25	0	0	0	0	0	0	1	41.6	0	0	0	0	0	0	0	0	0	0	2	7.4	1	3.7	0	0	0	0	0	0
Q94AD9	AT1G04990	At1g04990	0	0	1	32.6599	1	5.2	0	0	0	0	0	0	0	0	0	0	0	0	0	0	1	144.9	0	0	1	45.6	0	0
Q42577	AT5G11770	At5g11770	0	0	0	0	0	0	1	33.2	0	0	0	0	0	0	0	0	0	0	0	0	0	0	0	0	0	0	1	4.1
Q9LTF8	AT5G52580	At5g52580	0	0	0	0	0	0	1	33.2	0	0	0	0	0	0	0	0	0	0	0	0	0	0	0	0	1	5	0	0
O82169	AT2G35240	MORF6	0	0	0	0	0	0	0	0	0	0	0	0	0	0	0	0	0	0	0	0	0	0	0	0	1	48.4	1	3.9
Q9FKZ4	AT5G66860	MUD21.12	0	0	0	0	1	5.2	0	0	0	0	0	0	0	0	0	0	0	0	1	353.6	0	0	0	0	0	0	0	0
Q9LRN8	AT3G17465	RPL3B	0	0	0	0	1	5.2	0	0	0	0	0	0	0	0	0	0	0	0	2	47.5	0	0	0	0	1	4.3	0	0
Q9M3C6	AT3G55250	PSA3	1	3.2	2	51.9637	0	0	1	201.6	1	14.7201	0	0	0	0	0	0	1	3.2	0	0	1	3.2	1	3.2	1	3.2	1	113.4
Q9SSB7	AT1G80240	DGR1	0	0	0	0	1	5.1	0	0	0	0	0	0	0	0	0	0	0	0	1	111.6	0	0	0	0	0	0	0	0
Q38867	AT3G56070	CYP19-3	0	0	0	0	1	5.1	0	0	0	0	0	0	0	0	0	0	0	0	1	8.5	0	0	0	0	0	0	1	122.4
A0A178WE87	AT1G51210	AXX17_At1g51210	0	0	0	0	0	0	1	40	0	0	0	0	1	3	0	0	0	0	0	0	0	0	1	2.7	0	0	1	50.8
Q9FGR1	AT5G52530	At5g52530	1	3.1	2	392	1	139.2	0	0	0	0	0	0	0	0	0	0	0	0	0	0	1	3.1	0	0	1	3.1	0	0
Q8GS60	AT1G04620	HCAR	0	0	0	0	1	5	1	36.4	0	0	0	0	0	0	0	0	0	0	0	0	0	0	0	0	0	0	1	4.8
Q9FK23	AT5G54180	MTERF8	1	3	1	15.8032	1	24	1	3	1	15.2277	0	0	0	0	0	0	0	0	0	0	1	4.2	0	0	1	77.4	0	0
O82290	AT2G35500	SKL2	0	0	0	0	0	0	1	273.6	0	0	0	0	0	0	0	0	0	0	0	0	0	0	0	0	0	0	1	3.6
P14891	AT1G76490	HMG1	1	3	2	22.8	1	3	0	0	0	0	0	0	0	0	0	0	0	0	2	25.4	1	81.9	0	0	1	26.4	0	0
Q8VZT8	AT1G31817	NFD3	0	0	1	4.8	1	4.8	1	7	1	4.8	0	0	0	0	0	0	0	0	2	422.5	0	0	0	0	0	0	0	0
Q8RWU7	AT4G04210	PUX4	0	0	0	0	0	0	2	240.2	0	0	0	0	0	0	0	0	0	0	1	5.3	0	0	0	0	0	0	1	50
Q84J71	AT2G17670	At2g17670	0	0	1	4.8	1	4.8	0	0	0	0	0	0	0	0	0	0	0	0	2	67.2	1	4.8	0	0	1	4.8	0	0
Q9LU10	AT5G39830	DEGP8	0	0	0	0	1	4.7	1	232	0	0	0	0	1	4.2	0	0	0	0	2	8.4	1	35.6	1	35.6	0	0	1	723.6
Q84TD8	AT1G67170	FLXL2	0	0	0	0	1	4.7	0	0	0	0	0	0	0	0	0	0	0	0	0	0	0	0	0	0	1	34.4	0	0
O22765	AT4G02610	TRPA1	0	0	0	0	0	0	1	50.8	0	0	0	0	0	0	0	0	0	0	1	5.1	0	0	0	0	1	7.6	1	7.6
Q9SUG6	AT4G22150	PUX3	0	0	0	0	0	0	1	31.6	0	0	0	0	0	0	0	0	0	0	1	5	0	0	0	0	0	0	0	0
Q0WP05	AT3G03140	At3g03140	1	2.9	1	2.1	2	997.5	0	0	0	0	0	0	0	0	0	0	0	0	0	0	0	0	0	0	1	2.1	0	0
Q93ZM7	AT3G13860	At3g13860	0	0	0	0	0	0	1	88.2	0	0	0	0	0	0	0	0	1	23.6	2	663.4	0	0	1	2.3	0	0	0	0
Q9FIC2	AT5G09840	MYH9.5	1	2.9	0	0	1	124.8	0	0	1	20	0	0	0	0	0	0	0	0	2	5.2	0	0	0	0	1	107.2	0	0
Q8VYZ8	AT1G64430	At1g64430	1	2.7	2	28.8	1	192	1	20	1	28.8	0	0	1	2.7	0	0	0	0	0	0	0	0	0	0	1	30	0	0
O22873	AT2G40620	BZIP18	0	0	2	38	0	0	0	0	0	0	0	0	0	0	0	0	0	0	1	4.9	0	0	0	0	1	41.6	0	0
Q9LZ98	AT5G02270	ABCI20	1	2.7	0	0	1	162	0	0	0	0	0	0	1	3	0	0	0	0	2	70.3	0	0	0	0	1	47.6	0	0
Q0WSN6	AT2G45440	At2g45440	1	2.7	0	0	0	0	1	35.2	0	0	0	0	0	0	0	0	0	0	1	35.2	0	0	0	0	0	0	0	0
Q7XJ48	AT3G59400	GUN4	0	0	0	0	1	4.5	1	46.8	0	0	0	0	0	0	0	0	0	0	0	0	1	9	0	0	1	70.2	1	9
O82413	AT3G46100	At3g46100	1	2.7	0	0	2	6.2	0	0	1	11.167	0	0	0	0	0	0	0	0	0	0	0	0	0	0	1	75.6	0	0
Q9M2V1	AT3G54360	NCA1	0	0	0	0	1	4.4	2	473.2	0	0	0	0	0	0	0	0	0	0	0	0	1	86.4	0	0	1	34.4	1	228.8
Q8L9Y8	AT3G20920		0	0	1	7.4	1	4.4	0	0	0	0	0	0	0	0	0	0	0	0	0	0	0	0	0	0	1	106.2	0	0
Q8LCZ3	AT4G37550		0	0	0	0	0	0	1	43.2	0	0	0	0	0	0	0	0	0	0	0	0	0	0	0	0	1	4.4	0	0
Q9SNE0	AT3G50270	F11C1_110	0	0	0	0	1	4.4	1	124.2	0	0	0	0	0	0	0	0	0	0	0	0	0	0	0	0	1	4.4	0	0
A0A654FJD9	AT3G60130	AN1_LOCUS16393	0	0	0	0	1	4.3	2	29.4	1	96.3	0	0	1	17.2	0	0	0	0	0	0	0	0	2	28.5	1	224	0	0
A0A178V523	AT3G54540	AXX17_At3g54540	0	0	0	0	1	4.3	1	28	1	96.3	0	0	0	0	0	0	0	0	0	0	0	0	2	28.5	1	224	0	0
Q7Y208	AT1G66970	GDPDL1	0	0	0	0	0	0	2	448.4	0	0	1	3.1	0	0	0	0	0	0	0	0	0	0	1	1.8	1	18.4	1	20
Q94JU3	AT1G02090	CSN7	0	0	0	0	1	4.2	0	0	0	0	0	0	0	0	0	0	0	0	1	135	0	0	0	0	0	0	0	0
Q42524	AT1G51680	4CL1	0	0	0	0	2	4.2	1	35.6	0	0	0	0	0	0	0	0	0	0	0	0	1	2.1	1	17.2	0	0	1	17.2
Q9SGS2	AT1G76110	HMGB9	0	0	0	0	1	4.1	0	0	0	0	0	0	0	0	0	0	0	0	0	0	0	0	0	0	1	32	0	0
O81147	AT2G05840	PAA2	0	0	2	97.0902	1	4.03931	0	0	0	0	0	0	0	0	0	0	1	49.8883	0	0	0	0	0	0	1	174.919	0	0
Q8RYE9	AT2G33255	At2g33255	0	0	0	0	0	0	1	39.2	0	0	0	0	0	0	0	0	0	0	1	4.5	0	0	0	0	0	0	1	4.5
O81884	AT4G33670	LGALDH	0	0	0	0	0	0	1	48.8	0	0	0	0	0	0	0	0	0	0	0	0	0	0	0	0	0	0	1	2.5
Q0WTI3	AT3G49960	At3g49960	0	0	0	0	0	0	1	56.4	0	0	0	0	0	0	0	0	0	0	1	4.3	0	0	0	0	0	0	0	0
Q9XF67	AT5G04510	PDPK1	1	2.6	2	18	1	69.3	0	0	0	0	0	0	0	0	0	0	0	0	0	0	1	3.1	0	0	1	81	0	0
Q9CAV6	AT3G04910	WNK1	1	2.57905	1	0.131693	1	52.713	0	0	0	0	0	0	0	0	0	0	1	6.71455	0	0	2	4.74809	0	0	1	26.3696	0	0
Q9SHJ8	AT1G06550	At1g06550	0	0	0	0	0	0	1	98.1	0	0	0	0	0	0	0	0	0	0	1	4.1	0	0	0	0	1	31.2	0	0
O65218	AT3G07670		0	0	0	0	0	0	1	108.9	0	0	0	0	0	0	0	0	0	0	0	0	0	0	0	0	1	4.6	1	2.4
Q9SZH4	AT4G26000	PEP	0	0	0	0	1	4	0	0	0	0	0	0	0	0	0	0	0	0	1	4	0	0	0	0	1	117.9	0	0
A0A178WGV1	AT1G26370	AXX17_At1g26730	1	2.5	2	72.9	1	292.5	0	0	1	22.4	0	0	0	0	0	0	0	0	1	2.5	0	0	0	0	1	180.8	0	0
Q9LP67	AT1G48570	At1g48570	0	0	0	0	0	0	0	0	0	0	0	0	0	0	0	0	0	0	0	0	1	2.9	0	0	1	72.9	0	0
Q8LA37	AT1G36390		0	0	0	0	1	3.9	1	135.9	0	0	0	0	0	0	0	0	0	0	0	0	0	0	0	0	0	0	1	30
O04921	AT2G30390	FC2	0	0	0	0	1	3.9	1	206.4	0	0	0	0	0	0	0	0	0	0	0	0	0	0	0	0	0	0	1	2.3
P42770	AT3G54660	EMB2360	0	0	0	0	0	0	1	70.2	0	0	0	0	0	0	0	0	0	0	0	0	0	0	0	0	1	3.7	0	0
Q66GJ1	AT4G12320	CYP706A6	0	0	0	0	0	0	1	156.8	0	0	1	3.8	0	0	0	0	0	0	1	3.8	0	0	0	0	0	0	0	0
P51568	AT4G32660	AFC3	1	2.5	1	26	1	46.8	0	0	0	0	0	0	0	0	0	0	0	0	0	0	1	11.2	0	0	1	73.8	0	0
Q9LG23	AT1G55890	At1g55890	0	0	0	0	1	3.8	1	3.8	0	0	0	0	0	0	0	0	0	0	2	253.3	0	0	0	0	1	3.8	0	0
A0A7G2FBP9	AT5G36170	AT9943_LOCUS20588	1	2.5	0	0	0	0	1	232.5	0	0	0	0	1	1.3	0	0	0	0	0	0	0	0	0	0	1	2.5	1	12
Q2V3L3	AT4G06634	YY1	1	2.36365	1	2.27911	1	127.238	0	0	0	0	0	0	0	0	0	0	0	0	0	0	0	0	0	0	1	42.1914	0	0
Q9LVI6	AT3G17840	RLK902	1	2.36365	2	3.42402	1	25.0437	0	0	1	15.989	0	0	0	0	0	0	0	0	1	4.22233	0	-0.125609	0	0	1	1.75798	0	0
Q9SZB7	AT4G33400	At4g33400	1	2.3	2	86.4	2	201.5	0	0	1	3.9	0	0	1	1.9	0	0	0	0	2	91.2	1	2.3	0	0	1	576	0	0
Q8VZS6	AT3G13222	GIP1	0	0	1	3.7	1	3.7	0	0	0	0	0	0	0	0	0	0	0	0	2	35.3	0	0	0	0	1	3.7	0	0
O04265	AT5G08160	PK3	0	0	0	0	1	3.7	1	3.7	0	0	0	0	0	0	0	0	0	0	2	73.6	1	3.7	0	0	0	0	0	0
O49532	AT5G65860	F6H11.40	0	0	0	0	1	3.7	0	0	1	4.3	0	0	0	0	0	0	0	0	2	51.7	1	3.7	0	0	1	3.7	0	0
O80831	AT2G45880	BAM7	1	2.3	1	1.3	1	195.2	0	0	1	1.3	0	0	0	0	0	0	0	0	0	0	1	14.4	0	0	1	79.2	0	0
Q9M0V6	AT4G05390	RFNR1	0	0	0	0	0	0	1	36	0	0	0	0	0	0	0	0	0	0	0	0	0	0	0	0	1	3.2	0	0
Q8GWE6	AT2G19560	EER5	1	2.2	0	0	1	72	0	0	0	0	0	0	0	0	0	0	0	0	0	0	0	0	0	0	1	21.2	0	0
O23653	AT5G14060	AK2	1	2.2	1	2.2	1	1.7	2	5.2	0	0	0	0	0	0	0	0	0	0	2	212	1	2.2	0	0	0	0	1	18.4
Q9XI07	AT1G21700	SWI3C	1	2.1	2	21.9488	1	540	0	0	1	9.81338	0	0	0	0	0	0	0	0	0	0	1	2.1	0	0	1	525.6	0	0
Q9M2W2	AT3G55040	GSTL2	0	0	0	0	0	0	1	291.2	0	0	0	0	0	0	0	0	0	0	0	0	0	0	0	0	1	3.1	0	0
Q949Y3	AT5G34850	PAP26	0	0	1	26.8	1	3.4	2	1312.5	1	2.5	0	0	1	2.5	0	0	0	0	0	0	1	2.5	0	0	0	0	0	0
Q9SUR6	AT4G23600	CORI3	0	0	1	3.3	1	3.3	1	268.8	0	0	0	0	0	0	0	0	0	0	0	0	1	3.3	0	0	1	3.3	0	0
A0A178VAV0	AT3G53930	AT3G53930	0	0	0	0	1	3.2	0	0	1	3.2	0	0	0	0	0	0	0	0	0	0	0	0	0	0	1	35.6	0	0
Q8GW56	AT2G03640	At2g03640	0	0	1	23.6	1	3.1	0	0	1	4.3	0	0	0	0	0	0	0	0	2	172.3	0	0	0	0	1	3.1	0	0
Q94AX8	AT3G53030		1	2.1	1	4.5	1	26.4	0	0	0	0	0	0	0	0	0	0	0	0	0	0	1	31.6	0	0	1	4.5	0	0
Q0V7U6	AT5G65780		0	0	0	0	0	0	1	72	0	0	0	0	1	2.2	0	0	0	0	1	3.1	1	2.2	0	0	0	0	1	18.4
Q9LFU5	AT5G15810	At5g15810	1	1.9	0	0	0	0	0	0	0	0	0	0	0	0	0	0	0	0	2	128.1	0	0	0	0	0	0	0	0
Q9LT57	AT3G27550	CFM9	AT3G27550	5.3	0	0	0	0	0	0	0	0	0	0	0	0	0	0	0	0	0	0	0	0	0	0	1	30.8	0	0
Q8LPQ9	AT2G43410	FPA	0	0	0	-2.50702	1	3	2	23.8	0	0	0	0	0	0	0	0	0	0	0	0	1	3	0	0	1	145.6	1	3
Q9SK09	AT2G28490	At2g28490	0	0	0	0	1	2.9	0	0	0	0	0	0	0	0	0	0	1	184	0	0	0	0	0	0	1	24.4	0	0
Q8LAN7	AT5G39080		0	0	0	0	0	0	1	87.3	0	0	0	0	0	0	0	0	0	0	0	0	0	0	0	0	1	2.8	0	0
Q9M2T9	AT3G55400	OVA1	0	0	0	0	0	0	1	179.2	0	0	0	0	0	0	0	0	0	0	1	2.6	0	0	0	0	0	0	1	2.3
Q94JS4	AT1G76090	SMT3	0	0	0	0	1	2.8	0	0	0	0	0	0	1	2.8	0	0	0	0	2	268	0	0	0	0	1	2.8	0	0
Q0WLT0	AT5G06220	At5g06220	0	0	2	7.1	1	2.8	1	7.1	1	7.1	0	0	0	0	0	0	0	0	0	0	1	7.1	0	0	1	39.6	0	0
A0A7G2E8F0	AT1G78380	AT9943_LOCUS5824	1	1.89092	0	0	0	0	0	0	0	0	1	18.875	0	0	0	0	0	0	1	24.1567	0	0	0	0	0	0	1	19.1466
A0A178W723	AT1G16020	At1g16020	1	1.8	1	2.6	1	153.6	0	0	1	18.4	0	0	0	0	0	0	1	3	0	0	1	6	0	0	1	17.6	0	0
Q5E919	AT3G27300	At3g27300	0	0	0	0	1	2.3	1	2.5	0	0	0	0	1	17.2	0	0	0	0	0	0	0	0	0	0	1	136	1	272.5
Q9FK91	AT5G22470	PARP3	0	0	0	0	0	0	0	0	0	0	0	0	0	0	0	0	1	1470	0	0	0	0	0	0	1	2.3	0	0
O82392	AT2G29630	THIC	0	0	0	0	0	0	1	315	0	0	0	0	0	0	0	0	0	0	0	0	0	0	0	0	1	2.3	0	0
Q9LPC6	AT1G01950	KINUB	1	1.7	0	0	1	12.4	0	0	0	0	0	0	0	0	0	0	0	0	0	0	1	1.7	0	0	1	126.4	0	0
Q9LYS0	AT5G13360	At5g13360	0	0	0	0	0	0	1	98.1	0	0	0	0	0	0	0	0	0	0	0	0	0	0	0	0	1	2.2	0	0
Q9SI07	AT2G04280	AT2G04280.1	1	1.65455	0	0	1	73.5154	0	0	0	0	0	0	1	27.3509	0	0	0	0	1	2.43687	1	25.6243	0	0	1	110.753	1	2.27163
Q8GZQ3	AT3G03710	PNP1	1	1.6	0	0	1	1.6	2	900.7	0	0	1	1.6	0	0	0	0	1	1.6	0	0	1	1.6	1	36	1	12.4	1	441
Q9FIM9	AT5G24430	CRK4	1	1.06364	0	0	1	7.87665	0	0	0	0	0	0	0	0	0	0	0	0	0	0	1	1.13048	0	0	1	21.8868	0	0
Q42529	AT3G54640	TSA1	1	0.94546	0	0	1	60.6683	1	59.8666	0	0	1	2.26658	1	69.3541	0	0	0	0	2	779.173	0	0	0	0	0	0	1	69.1223
Q9LRA7	AT1G23870	TPS9	0	0	2	15.2	1	1.8	0	0	1	1.8	1	1.8	0	0	0	0	0	0	0	0	0	0	0	0	1	212.5	0	0
Q9ZT71	AT4G03430	STA1	1	0.47273	2	10.5354	1	172.882	1	2.24851	1	9.64418	0	0	0	0	0	0	0	0	0	0	1	2.00975	0	0	1	20.0409	0	0
Q56YP2	AT1G21980	PIP5K1	1	0.47273	0	0	1	61.3975	0	0	0	0	0	0	0	0	0	0	0	0	0	0	0	0	0	0	1	8.08669	0	0
Q9LZ71	AT5G04550	At5g04550	2	0.448267	1	19.2272	1	15.6187	0	0	1	12.9435	1	22.3119	0	0	0	0	1	3.35727	0	0	2	2.73053	0	0	1	7.5593	0	0
Q8H1E7	AT1G17690	NOF1	0	0	2	131.2	1	1.3	0	0	1	131.2	0	0	0	0	0	0	0	0	1	2.9	1	17.6	0	0	1	161.6	0	0
Q93ZX4	AT1G56290	At1g56290	0	0	0	0	0	0	0	0	0	0	0	0	0	0	0	0	0	0	1	67.8842	1	0.251219	0	0	0	0	0	0

## Sheet: gene description
AGI code	Entry (UniProt)	Protein names
AT1G01140	Q9MAM1	CBL-interacting serine/threonine-protein kinase 9 (EC 2.7.11.1) (SNF1-related kinase 3.12) (SOS2-like protein kinase PKS6)
AT1G01470	O03983	Probable desiccation-related protein LEA14
AT1G01860	O65090	Ribosomal RNA small subunit methyltransferase, chloroplastic (EC 2.1.1.-) (Dimethyladenosine transferase 1C) (Protein PALEFACE 1)
AT1G01950	Q9LPC6	Kinesin-like protein KIN-UB (AtKINUb) (Protein ARMADILLO REPEAT KINESIN2) (Protein ARMADILLO REPEAT-CONTAINING KINESIN 2)
AT1G02090	Q94JU3	COP9 signalosome complex subunit 7 (CSN complex subunit 7) (Protein FUSCA 5)
AT1G02120	F4HVW5	Protein VASCULAR ASSOCIATED DEATH 1, chloroplastic
AT1G03110	Q93WD7	tRNA (guanine-N(7)-)-methyltransferase non-catalytic subunit (WD repeat-containing protein 4 homolog)
AT1G03350	A0A178W020	BSD domain-containing protein
AT1G04190	A0A178WLS7	TPR3
AT1G04510	Q94BR4	Pre-mRNA-processing factor 19 homolog 1 (EC 2.3.2.-) (MOS4-associated complex protein 3A) (MAC protein 3A) (Plant U-box protein 59) (U-box domain-containing protein 59)
AT1G04620	Q8GS60	7-hydroxymethyl chlorophyll a reductase, chloroplastic (EC 1.17.7.2)
AT1G04870	Q9MAT5	Protein arginine N-methyltransferase PRMT10 (EC 2.1.1.319)
AT1G04990	Q94AD9	Zinc finger CCCH domain-containing protein 3 (AtC3H3) (EC 3.1.-.-) (Zinc finger CCCH domain-containing protein ZFN-like 4)
AT1G05055	Q9ZVN9	General transcription factor IIH subunit 2 (AtGTF2H2) (TFIIH basal transcription factor complex p44 subunit) (Atp44)
AT1G05140	O23053	Probable membrane metalloprotease ARASP2, chloroplastic (EC 3.4.24.-)
AT1G05150	O23052	Uncharacterized TPR repeat-containing protein At1g05150
AT1G05170	A8MRC7	Probable beta-1,3-galactosyltransferase 2 (EC 2.4.1.-)
AT1G05180	P42744	NEDD8-activating enzyme E1 regulatory subunit AXR1 (Auxin-resistance protein AXR1) (Protein AUXIN-RESISTANT 1)
AT1G06000	Q9LNE6	Flavonol 7-O-rhamnosyltransferase (EC 2.4.1.-) (UDP-glycosyltransferase 89C1) (UDP-rhamnose: flavonol 7-O-rhamnosyltransferase)
AT1G06210	Q9LNC6	TOM1-like protein 2
AT1G06460	Q208N7	Alpha-crystallin domain 32.1 (At1g06460) (Peroxisomal small heat shock protein Acd31.2)
AT1G06550	Q9SHJ8	3-hydroxyisobutyryl-CoA hydrolase-like protein 5 (EC 3.1.2.-)
AT1G06650	Q8H1S4	1-aminocyclopropane-1-carboxylate oxidase homolog 3
AT1G07370	Q9M7Q7	Proliferating cellular nuclear antigen 1 (PCNA 1)
AT1G07780	Q42440	N-(5'-phosphoribosyl)anthranilate isomerase 1, chloroplastic (EC 5.3.1.24)
AT1G08110	Q8H0V3	Lactoylglutathione lyase (EC 4.4.1.5) (Aldoketomutase) (Glyoxalase I) (Glx I) (Ketone-aldehyde mutase) (Methylglyoxalase) (S-D-lactoylglutathione methylglyoxal lyase)
AT1G08190	P93043	Vacuolar protein sorting-associated protein 41 homolog
AT1G08370	Q9SJF3	mRNA-decapping enzyme-like protein (EC 3.-.-.-) (DCP1 homolog)
AT1G08600	F4HW51	Protein CHROMATIN REMODELING 20 (AtCHR20) (EC 3.6.4.-) (ATP-dependent helicase ATRX) (Transcriptional regulator ATRX) (X-linked helicase II)
AT1G09010	Q75W54	Mannosylglycoprotein endo-beta-mannosidase (AtEBM) (Endo-beta-mannosidase) (EC 3.2.1.152) [Cleaved into: Mannosylglycoprotein endo-beta-mannosidase 31 kDa subunit; Mannosylglycoprotein endo-beta-mannosidase 28 kDa subunit; Mannosylglycoprotein endo-beta-mannosidase 42 kDa subunit]
AT1G09210	Q38858	Calreticulin-2
AT1G09290	A0A178W796	THUMP domain-containing protein
AT1G09580	Q6IDL4	Transmembrane emp24 domain-containing protein p24delta3 (p24 family protein delta1a) (p24delta1a) (p24 family protein delta3) (p24delta3)
AT1G10180	Q9SY60	Exocyst complex component EXO84C (AtExo80c)
AT1G10370	Q9FUS8	Glutathione S-transferase U17 (AtGSTU17) (EC 2.5.1.18) (GST class-tau member 17) (Glutathione S-transferase 30) (Protein EARLY RESPONSIVE TO DEHYDRATION 9)
AT1G10870	Q9SMX5	ADP-ribosylation factor GTPase-activating protein AGD4 (ARF GAP AGD4) (GCN4-complementing protein 1) (Protein ARF-GAP DOMAIN 4) (AtAGD4)
AT1G11430	Q9LPZ1	Multiple organellar RNA editing factor 9, chloroplastic (RNA editing-interacting protein 9)
AT1G11720	F4IAG2	Starch synthase 3, chloroplastic/amyloplastic (AtSS3) (EC 2.4.1.21) (Soluble starch synthase III)
AT1G11760	Q84VW5	Mediator of RNA polymerase II transcription subunit 32 (Mediator of RNA polymerase II transcription subunit 2)
AT1G11840	O65398	Lactoylglutathione lyase GLX1 (EC 4.4.1.5) (Glyoxalase I) (AtGLX1) (GlyI)
AT1G11890	Q94AU2	25.3 kDa vesicle transport protein SEC22-1 (AtSEC22)
AT1G12280	P60838	Disease resistance protein SUMM2 (Disease resistance protein At1g12280) (Protein SUPPRESSOR OF MKK1 MKK2 2)
AT1G12650	A0A178WN08	rRNA biogenesis protein RRP36
AT1G12770	Q8W4E1	DEAD-box ATP-dependent RNA helicase 47, mitochondrial (EC 3.6.4.13) (Protein EMBRYO DEFECTIVE 1586) (Protein INCREASED SIZE EXCLUSION LIMIT 1)
AT1G12910	Q9LPV9	WD repeat-containing protein LWD1 (Protein ANTHOCYANIN 11-A) (AtAN11-A) (Protein LIGHT-REGULATED WD1) (WD repeat-containing protein AN11-A)
AT1G13450	Q9FX53	Trihelix transcription factor GT-1 (Trihelix DNA-binding protein GT-1)
AT1G13870	Q9LMH0	Protein KTI12 homolog (AtKTI12) (At1g13870) (Protein DEFORMED ROOTS AND LEAVES 1) (AtDRL1) (Protein ELONGATA4)
AT1G14820	A0A178WEC2	CRAL-TRIO domain-containing protein
AT1G15660	Q66LG9	Centromere protein C (AtCENP-C) (CENP-C) (CENP-C homolog)
AT1G16020	F4I2S4	Vacuolar fusion protein CCZ1 homolog A
AT1G16740	A0A178WF80	50S ribosomal protein L20
AT1G16870	A0A654EAI6	Small ribosomal subunit protein mS29
AT1G17180	Q9SHH7	Glutathione S-transferase U25 (AtGSTU25) (EC 2.5.1.18) (GST class-tau member 25)
AT1G17690	Q8H1E7	Protein NUCLEOLAR FACTOR 1
AT1G17810	O22588	Probable aquaporin TIP3-2 (Beta-tonoplast intrinsic protein) (Beta-TIP) (Tonoplast intrinsic protein 3-2) (AtTIP3;2) [Cleaved into: Probable aquaporin TIP3-2, N-terminally processed]
AT1G18660	A0A178WKL0	(thale cress) hypothetical protein
AT1G18750	Q7X9I0	Agamous-like MADS-box protein AGL65
AT1G18800	Q8LC68	NAP1-related protein 2 (Nucleosome/chromatin assembly factor group A5) (Protein SET homolog 2)
AT1G19370	A0A654EG87	Uncharacterized protein
AT1G19520	Q8LEZ4	Small ribosomal subunit protein mS77 (rPPR2) (Protein NUCLEAR FUSION DEFECTIVE 5, mitochondrial)
AT1G19570	Q9FWR4	Glutathione S-transferase DHAR1, mitochondrial (EC 2.5.1.18) (Chloride intracellular channel homolog 1) (CLIC homolog 1) (Glutathione-dependent dehydroascorbate reductase 1) (AtDHAR1) (GSH-dependent dehydroascorbate reductase 1) (mtDHAR) (EC 1.8.5.1)
AT1G19990	A0A178WIG8	Uncharacterized protein
AT1G20670	Q9LM88	At1g20670 (DNA-binding bromodomain-containing protein) (F2D10.15)
AT1G20810	Q9LM71	Peptidyl-prolyl cis-trans isomerase FKBP18, chloroplastic (PPIase FKBP18) (EC 5.2.1.8) (FK506-binding protein 18) (AtFKBP18) (Immunophilin FKBP18) (Rotamase)
AT1G20910	C0SUW7	AT-rich interactive domain-containing protein 6 (ARID domain-containing protein 6)
AT1G21440	Q501F7	At1g21440 (Phosphoenolpyruvate carboxylase family protein) (Uncharacterized protein At1g21440)
AT1G21600	Q9XI19	PLASTID TRANSCRIPTIONALLY ACTIVE protein 6, chloroplastic (pTAC6) (Plastid-encoded RNA polymerase-associated protein 8) (PEP-associated protein 8)
AT1G21700	Q9XI07	SWI/SNF complex subunit SWI3C (AtSWI3C) (Transcription regulatory protein SWI3C)
AT1G21980	Q56YP2	Phosphatidylinositol 4-phosphate 5-kinase 1 (AtPIP5K1) (EC 2.7.1.68) (1-phosphatidylinositol 4-phosphate kinase 1) (Diphosphoinositide kinase 1) (PtdIns(4)P-5-kinase 1)
AT1G22020	Q9LM59	Serine hydroxymethyltransferase 6 (AtSHMT6) (EC 2.1.2.1) (Glycine hydroxymethyltransferase 6) (Serine methylase 6)
AT1G22180	A0A178W4T0	CRAL-TRIO domain-containing protein
AT1G22270	Q8LFJ5	Multifunctional methyltransferase subunit TRM112 homolog A (Multifunctional methyltransferase subunit TRM112-like protein At1g22270) (Protein SMALL ORGAN 2) (tRNA methyltransferase 112 homolog A) (AtTRM112a)
AT1G22880	Q2V4L8	Endoglucanase 3 (EC 3.2.1.4) (Cellulase 5) (AtCEL5) (Endo-1,4-beta glucanase 3)
AT1G23080	Q940Y5	Auxin efflux carrier component 7 (AtPIN7)
AT1G23400	Q9LDA9	CRS2-associated factor 2, chloroplastic (Chloroplastic group IIA intron splicing facilitator CRS2-associated factor 2)
AT1G23820	Q9ZUB3	Spermidine synthase 1 (SPDSY 1) (EC 2.5.1.16) (Putrescine aminopropyltransferase 1)
AT1G23870	Q9LRA7	Probable alpha,alpha-trehalose-phosphate synthase [UDP-forming] 9 (EC 2.4.1.15) (Trehalose-6-phosphate synthase 9) (AtTPS9)
AT1G24240	A0A1P8AT48	Ribosomal protein L19 family protein
AT1G24800	P0DI02	F-box/kelch-repeat protein At1g24800
AT1G25682	A0A5S9VZT3	Uncharacterized protein
AT1G26370	F4IE66	Pre-mRNA-splicing factor ATP-dependent RNA helicase DEAH10 (EC 3.6.4.13) (DEAH RNA helicase homolog PRP22) (Protein ROOT INITIATION DEFECTIVE 1)
AT1G26470	Q9FZD2	Chromatin modification-like protein (T1K7.16 protein) (Uncharacterized protein At1g26470)
AT1G26750	A0A178WCX1	Uncharacterized protein
AT1G27030	A0A178W5X7	2-oxoadipate dioxygenase/decarboxylase (EC 1.13.11.93) (2-hydroxyglutarate synthase)
AT1G27130	Q9FUS6	Glutathione S-transferase U13 (AtGSTU13) (EC 2.5.1.18) (GST class-tau member 13) (Glutathione S-transferase 12)
AT1G27390	P82873	Mitochondrial import receptor subunit TOM20-2 (Translocase of outer membrane 20 kDa subunit 2)
AT1G28800	A0A178W822	tyrosine--tRNA ligase
AT1G29220	A0A654EDW0	(thale cress) hypothetical protein
AT1G29400	Q8VWF5	Protein MEI2-like 5 (AML5) (MEI2-like protein 5)
AT1G29470	Q6NPR7	Probable methyltransferase PMT24 (EC 2.1.1.-)
AT1G29990	Q2HIK4	Prefoldin subunit 6 (Gene involved in microtubule biogenesis 1)
AT1G30680	B5X582	Twinkle homolog protein, chloroplastic/mitochondrial (DNA helicase) (EC 3.6.4.12) (DNA primase) (EC 2.7.7.-)
AT1G30690	Q94C59	Patellin-4
AT1G30870	Q9SY33	Peroxidase 7 (Atperox P7) (EC 1.11.1.7) (ATP30)
AT1G31070	Q940S3	UDP-N-acetylglucosamine diphosphorylase 1 (EC 2.7.7.23) (N-acetylglucosamine-1-phosphate uridylyltransferase 1) (UDP-N-acetylgalactosamine diphosphorylase 1) (EC 2.7.7.83)
AT1G31817	Q8VZT8	Small ribosomal subunit protein uS11m (Probable ribosomal protein S11, mitochondrial) (MRP-S11) (S11mt) (Protein NUCLEAR FUSION DEFECTIVE 3, mitochondrial)
AT1G32160	Q9FVR1	At1g32160/F3C3_6 (Beta-casein (DUF760)) (Uncharacterized protein F3C3.6)
AT1G32360	Q9LQM3	Zinc finger CCCH domain-containing protein 12 (AtC3H12)
AT1G32400	Q9C5W7	Tobamovirus multiplication protein 2A (AtTOM2A)
AT1G32490	Q8VY00	Pre-mRNA-splicing factor ATP-dependent RNA helicase DEAH1 (EC 3.6.4.13) (DEAH RNA helicase homolog PRP2) (Protein EMBRYO DEFECTIVE 2733) (Protein ENHANCED SILENCING PHENOTYPE 3)
AT1G32730	A0A178WNL1	Electron carrier/iron ion-binding protein
AT1G33750	Q9LQ27	Terpenoid synthase 22 (AtTPS22) (EC 4.2.3.-)
AT1G35470	F4HYD7	Ran-binding protein M homolog (AtRanBPM)
AT1G36370	Q84WV0	Serine hydroxymethyltransferase 7 (AtSHMT7) (EC 2.1.2.1) (Glycine hydroxymethyltransferase 7) (Serine methylase 7)
AT1G36390	Q9C8X4	GrpE protein homolog
AT1G42440	Q9ASU6	At1g42440/F7F22_7 (Pre-rRNA-processing TSR1-like protein) (Uncharacterized protein At1g42440)
AT1G42510	A0A178WEZ8	DCD
AT1G42780	A0A178W983	RNA helicase
AT1G44560	A0A178WD90	VIIIA
AT1G44780	Q5Q0E8	Translation initiation factor
AT1G45332	Q9C641	Elongation factor G-1, mitochondrial (EF-Gmt) (mEF-G 1-1) (Elongation factor G1-1)
AT1G48160	Q943Z6	Signal recognition particle 19 kDa protein (SRP19)
AT1G48570	A0A178W414	RanBP2-type domain-containing protein
AT1G49010	Q9M9A3	At1g49010 (Duplicated homeodomain-like superfamily protein) (F27J15.20) (MYB transcription factor)
AT1G49670	F4I3C3	ARP protein (REF)
AT1G50300	Q9AST1	Transcription initiation factor TFIID subunit 15 (TBP-associated factor 15) (AtTAF15)
AT1G50620	A0A654EIZ8	PHD-type domain-containing protein
AT1G51100	Q9C685	Protein CHLORORESPIRATORY REDUCTION 41, chloroplastic
AT1G51210	A0A178W4X7	UDP-glycosyltransferase 89A2
AT1G51560	A0A178WDI8	Pyridoxamine 5'-phosphate oxidase family protein
AT1G51600	Q8H1G0	GATA transcription factor 28 (Protein TIFY 2A) (ZIM-like 2 protein)
AT1G51660	O80397	Mitogen-activated protein kinase kinase 4 (AtMKK4) (MAP kinase kinase 4) (EC 2.7.12.2)
AT1G51680	Q42524	4-coumarate--CoA ligase 1 (4CL 1) (EC 6.2.1.12) ((E)-ferulate--CoA ligase) (EC 6.2.1.34) (4-coumarate--CoA ligase isoform 1) (At4CL1) (4-coumaroyl-CoA synthase 1)
AT1G53070	Q9LNN2	Lectin-like protein At1g53070
AT1G53460	Q9LPG2	At1g53460/T3F20_21 (Craniofacial development protein) (T3F20.22 protein)
AT1G53520	Q9C8L2	Fatty-acid-binding protein 3, chloroplastic (AtFAP3) (Chalcone-flavanone isomerase family protein 3)
AT1G53640	F4HRK8	Transmembrane protein
AT1G53720	Q6Q151	Peptidyl-prolyl cis-trans isomerase CYP59 (AtCYP59) (PPIase CYP59) (EC 5.2.1.8) (Cyclophilin-59)
AT1G53900	A0A1P8AT54	eIF-2B GDP-GTP exchange factor subunit alpha
AT1G54060	Q9SYG2	Trihelix transcription factor ASIL1 (6B-interacting protein 1-like 1) (Trihelix DNA-binding protein ASIL1)
AT1G54460	Q9ASW8	Protein WVD2-like 2
AT1G54870	Q9FZ42	NADPH-dependent aldehyde reductase 1, chloroplastic (AtChlADR1) (EC 1.1.1.-) (Glucose and ribitol dehydrogenase homolog 1)
AT1G55130	Q9C720	Transmembrane 9 superfamily member 6 (Endomembrane protein 4) (Transmembrane nine protein 6) (AtTMN6)
AT1G55170	Q9C717	Protein FLX-like 3 (AtFLXL3)
AT1G55890	Q9LG23	Small ribosomal subunit protein mS78 (rPPR3a) (Pentatricopeptide repeat-containing protein At1g55890, mitochondrial)
AT1G56290	Q93ZX4	CwfJ-like family protein (Uncharacterized protein At1g56290)
AT1G56340	O04151	Calreticulin-1
AT1G56430	Q9C7X5	Probable nicotianamine synthase 4 (EC 2.5.1.43) (S-adenosyl-L-methionine:S-adenosyl-L-methionine:S-adenosyl-methionine 3-amino-3-carboxypropyltransferase 4)
AT1G57120	A0A178WEV9	PDE316
AT1G58270	A0A654EPE4	MATH domain-containing protein
AT1G59900	P52901	Pyruvate dehydrogenase E1 component subunit alpha-1, mitochondrial (PDHE1-A) (EC 1.2.4.1)
AT1G59910	Q9XIE0	Formin-like protein 7 (AtFH7) (AtFORMIN-7)
AT1G60000	A0A178WD38	(thale cress) hypothetical protein
AT1G60620	A0A178W5W0	DNA-directed RNA polymerases I and III subunit RPAC1
AT1G60650	O22703	Glycine-rich RNA-binding protein RZ1B (AtRZ-1a)
AT1G60660	O22704	Cytochrome B5-like protein (AtCb5LP) (Cytochrome b5 isoform F) (AtCb5-F)
AT1G60680	Q84M96	Probable aldo-keto reductase 2 (EC 1.1.1.-) (ARF-GAP domain-containing protein 2)
AT1G60710	Q93ZN2	Probable aldo-keto reductase 4 (EC 1.1.1.-)
AT1G60770	O22714	Large ribosomal subunit protein mL101 (rPPR4) (Pentatricopeptide repeat-containing protein At1g60770)
AT1G60780	O22715	AP-1 complex subunit mu-2 (Adaptor protein complex AP-1 subunit mu-2) (Adaptor protein-1 mu-adaptin 2) (Adaptor-related protein complex 1 subunit mu-2) (At-muB2-Ad) (Clathrin assembly protein complex 1 mu-2 medium chain) (Mu1-adaptin 2) (Protein HAPLESS 13)
AT1G61000	Q8RXJ0	Kinetochore protein NUF2 homolog
AT1G61770	Q8GUN6	Chaperone protein dnaJ 50 (AtDjC50) (AtJ50)
AT1G61800	Q94B38	Glucose-6-phosphate/phosphate translocator 2, chloroplastic (AtGPT2)
AT1G61870	Q8LE47	Small ribosomal subunit protein mS86 (rPPR1) (Pentatricopeptide repeat-containing protein At1g61870, mitochondrial) (Protein PENTATRICOPEPTIDE REPEAT 336)
AT1G61990	O80704	At1g61990/F8K4_18 (F8K4.18 protein) (Mitochondrial transcription termination factor family protein)
AT1G62180	P92981	5'-adenylylsulfate reductase 2, chloroplastic (EC 1.8.4.9) (3'-phosphoadenosine-5'-phosphosulfate reductase homolog 43) (PAPS reductase homolog 43) (Prh-43) (Adenosine 5'-phosphosulfate 5'-adenylylsulfate sulfotransferase 2) (APS sulfotransferase 2) (Thioredoxin-independent APS reductase 2)
AT1G62960	Q9LQ10	Probable aminotransferase ACS10 (EC 2.6.1.-)
AT1G63610	A0A178WLG9	(thale cress) hypothetical protein
AT1G63970	Q9CAK8	2-C-methyl-D-erythritol 2,4-cyclodiphosphate synthase, chloroplastic (MECDP-synthase) (MECPS) (MECS) (EC 4.6.1.12)
AT1G64390	Q42059	Endoglucanase 6 (EC 3.2.1.4) (Endo-1,4-beta glucanase 6)
AT1G64430	A0A1P8AQY1	Pentatricopeptide repeat (PPR) superfamily protein
AT1G65090	F4I9U2	Nucleolin
AT1G65580	Q84W55	Type II inositol polyphosphate 5-phosphatase 15 (At5PTase15) (EC 3.1.3.36) (EC 3.1.3.86) (Protein FRAGILE FIBER 3)
AT1G66520	A0A1P8ARF1	methionyl-tRNA formyltransferase (EC 2.1.2.9)
AT1G66680	Q84TE8	Protein-lysine N-methyltransferase At1g66680 (EC 2.1.1.-)
AT1G66970	Q7Y208	Glycerophosphodiester phosphodiesterase GDPDL1 (EC 3.1.4.46) (Glycerophosphodiester phosphodiesterase-like 1) (ATGDPDL1) (Glycerophosphodiesterase-like 3) (Protein SHV3-LIKE 2)
AT1G67170	Q84TD8	Protein FLX-like 2 (AtFLXL2)
AT1G67280	Q8W593	Probable lactoylglutathione lyase, chloroplastic (EC 4.4.1.5) (Glyoxalase I)
AT1G67440	Q4V399	Small ribosomal subunit biogenesis GTPase RsgA 1, mitochondrial (EC 3.6.1.-) (Protein EMBRYO DEFECTIVE 1688)
AT1G67580	Q9CAG1	cyclin-dependent kinase (EC 2.7.11.22)
AT1G67870	A0A178WDW2	Glycine-rich protein
AT1G69250	F4I0L1	Nuclear transport factor 2 (NTF2) family protein with RNA binding (RRM-RBD-RNP motifs) domain-containing protein
AT1G70310	O48661	Spermidine synthase 2 (SPDSY 2) (EC 2.5.1.16) (Putrescine aminopropyltransferase 2)
AT1G71080	Q9C9A0	At1g71080/F23N20_7 (RNA polymerase II transcription elongation factor) (Uncharacterized protein F23N20.7)
AT1G71460	Q9C9I3	Pentatricopeptide repeat-containing protein At1g71460, chloroplastic
AT1G71720	Q9M9H4	Protein PIGMENT DEFECTIVE 338, chloroplastic (Protein PETB/PETD STABILIZING FACTOR) (Protein PHOTOSYSTEM BIOGENESIS REGULATOR 1) (Protein rbcL RNA S1-binding domain)
AT1G71880	Q39232	Sucrose transport protein SUC1 (AtSUC1) (Sucrose permease 1) (Sucrose-proton symporter 1)
AT1G72930	Q9SSN3	Toll/interleukin-1 receptor-like protein (AtTIR)
AT1G73150	Q9S7T1	Transcription factor GTE3, chloroplastic (Bromodomain-containing protein GTE3) (Protein GLOBAL TRANSCRIPTION FACTOR GROUP E3)
AT1G73670	Q9C9U4	Mitogen-activated protein kinase 15 (AtMPK15) (MAP kinase 15) (EC 2.7.11.24)
AT1G73720	Q8W117	Suppressor of mec-8 and unc-52 protein homolog 1 (AtSMU-1) (RNA splicing protein SMU1) (WD40 repeat-containing protein SMU1)
AT1G74020	P94111	Protein STRICTOSIDINE SYNTHASE-LIKE 12 (AtSSL12) (EC 4.3.3.2) (Strictosidine synthase 1) (SS-1) (Strictosidine synthase 13) (AtSS13)
AT1G74090	Q9C9C9	Cytosolic sulfotransferase 18 (AtSOT18) (EC 2.8.2.38) (Desulfo-glucosinolate sulfotransferase B) (Sulfotransferase 5B) (AtST5b)
AT1G74260	Q9M8D3	Probable phosphoribosylformylglycinamidine synthase, chloroplastic/mitochondrial (FGAM synthase) (FGAMS) (EC 6.3.5.3) (Formylglycinamide ribonucleotide amidotransferase) (FGAR amidotransferase) (FGAR-AT) (Formylglycinamide ribotide amidotransferase)
AT1G74380	Q9CA75	Probable xyloglucan 6-xylosyltransferase 5 (EC 2.4.2.39) (Putative glycosyltransferase 5) (AtGT5) (EC 2.4.-.-)
AT1G74560	Q9CA59	NAP1-related protein 1 (Nucleosome/chromatin assembly factor group A6) (Protein SET homolog 1)
AT1G74640	Q8L475	Alpha/beta-Hydrolases superfamily protein (Uncharacterized protein At1g74640)
AT1G74880	Q9S829	NAD(P)H-quinone oxidoreductase subunit O, chloroplastic (EC 7.1.1.-) (NAD(P)H dehydrogenase subunit O) (NDH subunit O) (NDH-O) (NADH-plastoquinone oxidoreductase subunit O)
AT1G75280	P52577	Isoflavone reductase homolog P3 (EC 1.3.1.-)
AT1G75330	O50039	Ornithine transcarbamylase, chloroplastic (OTCase) (EC 2.1.3.3) (Ornithine carbamoyltransferase, chloroplastic)
AT1G75460	A0A178W5M9	(thale cress) hypothetical protein
AT1G75830	P30224	Defensin-like protein 13 (Anther-specific protein S18 homolog) (Cysteine-rich antifungal protein 1) (AFP1) (Low-molecular-weight cysteine-rich protein 67) (Protein LCR67) (Plant defensin 1.1)
AT1G76090	Q94JS4	24-methylenesterol C-methyltransferase 3 (24-sterol C-methyltransferase 3) (Sterol-C-methyltransferase 3) (EC 2.1.1.143)
AT1G76110	Q9SGS2	High mobility group B protein 9 (Nucleosome/chromatin assembly factor group D 09) (Nucleosome/chromatin assembly factor group D 9) (Protein NUCLEAR FUSION DEFECTIVE 9)
AT1G76490	P14891	3-hydroxy-3-methylglutaryl-coenzyme A reductase 1 (AtHMGR1) (HMG-CoA reductase 1) (EC 1.1.1.34)
AT1G76680	Q8LAH7	12-oxophytodienoate reductase 1 (EC 1.3.1.42) (12-oxophytodienoate-10,11-reductase 1) (AtOPR1) (OPDA-reductase 1) (FS-AT-I)
AT1G76690	Q8GYB8	12-oxophytodienoate reductase 2 (EC 1.3.1.42) (12-oxophytodienoate-10,11-reductase 2) (AtOPR2) (OPDA-reductase 2) (4,5-didehydrojasmonate reductase) (EC 1.3.1.-)
AT1G76880	Q9C6K3	Trihelix transcription factor DF1
AT1G77090	O49292	PsbP domain-containing protein 4, chloroplastic (OEC23-like protein 5)
AT1G77760	P11832	Nitrate reductase [NADH] 1 (NR1) (EC 1.7.1.1)
AT1G78380	Q9ZRW8	Glutathione S-transferase U19 (AtGSTU19) (EC 2.5.1.18) (GST class-tau member 19) (Glutathione S-transferase 8)
AT1G78580	Q9SYM4	Alpha,alpha-trehalose-phosphate synthase [UDP-forming] 1 (EC 2.4.1.15) (Trehalose-6-phosphate synthase 1) (AtTPS1)
AT1G78790	Q8L7N3	Protein MHF2 homolog (AtMHF2)
AT1G78880	Q9ZVA7	F9K20.7 protein (Ubiquitin-specific protease family C19-related protein) (Uncharacterized protein At1g78880)
AT1G78915	F4IBX4	Tetratricopeptide repeat (TPR)-like superfamily protein
AT1G79050	Q39199	DNA repair protein recA homolog 1, chloroplastic (Recombinase A homolog 1)
AT1G79500	Q9AV97	2-dehydro-3-deoxyphosphooctonate aldolase 1 (EC 2.5.1.55) (3-deoxy-D-manno-octulosonic acid 8-phosphate synthase) (KDO-8-phosphate synthase 1) (AtkdsA1) (KDO 8-P synthase) (KDOPS) (Phospho-2-dehydro-3-deoxyoctonate aldolase)
AT1G80240	Q9SSB7	Protein DUF642 L-GALACTONO-1,4-LACTONE-RESPONSIVE GENE 1 (DUF642 L-GalL-RESPONSIVE GENE 1)
AT1G80270	Q9C977	Pentatricopeptide repeat-containing protein At1g80270, mitochondrial
AT2G01750	Q9ZUA3	Microtubule-associated protein 70-3 (AtMAP70-3) (70 kDa microtubule-associated protein 3)
AT2G01760	Q8L9Y3	Two-component response regulator ARR14
AT2G02070	Q9ZUL3	Protein indeterminate-domain 5, chloroplastic (ID1-like zinc finger protein 2)
AT2G02740	Q66GR6	Single-stranded DNA-binding protein WHY3, chloroplastic (Protein PLASTID TRANSCRIPTIONALLY ACTIVE 11) (Protein WHIRLY 3) (AtWHY3)
AT2G03070	Q4V3C1	Mediator of RNA polymerase II transcription subunit 8 (Protein SETH 10)
AT2G03640	F4IT98	Nuclear transport factor 2 (NTF2) family protein with RNA binding (RRM-RBD-RNP motifs) domain-containing protein
AT2G03890	Q9SI52	Phosphatidylinositol 4-kinase gamma 7 (AtPI4Kgamma7) (PI-4Kgamma7) (PI4K gamma 7) (EC 2.7.1.67) (Ubiquitin-like domain kinase gamma 7) (UbDK gamma 7)
AT2G04039	A0A178VXY5	Uncharacterized protein
AT2G04235	A0A1P8B0P2	KNL1
AT2G04280	Q9SI07	At2g04280 (Calcium ion-binding protein) (Expressed protein) (Uncharacterized protein At2g04280)
AT2G04940	A0A654EWZ5	Phospholipid scramblase
AT2G05380	Q9ZSJ6	Glycine-rich protein 3 short isoform
AT2G05840	O81147	Proteasome subunit alpha type-6-B (20S proteasome subunit alpha A-2) (Proteasome subunit alpha type-1)
AT2G14260	P93732	Proline iminopeptidase (PIP) (EC 3.4.11.5) (Prolyl aminopeptidase) (PAP)
AT2G15430	Q39211	DNA-directed RNA polymerases II, IV and V subunit 3 (DNA-directed RNA polymerase II 36 kDa polypeptide A) (DNA-directed RNA polymerase II subunit RPB3-A) (RNA polymerase II subunit 3-A) (RNA polymerase II subunit B3-A)
AT2G15690	Q9ZQE5	Pentatricopeptide repeat-containing protein At2g15690, mitochondrial
AT2G15820	Q9XIL5	Pentatricopeptide repeat-containing protein At2g15820, chloroplastic (Protein ORGANELLE TRANSCRIPT PROCESSING 51) (AtOTP51)
AT2G16510	P0DH94	V-type proton ATPase subunit c5 (V-ATPase subunit c5) (V-type proton ATPase 16 kDa proteolipid subunit c5) (V-ATPase 16 kDa proteolipid subunit c5) (Vacuolar H(+)-ATPase subunit c isoform 5) (Vacuolar proton pump 16 kDa proteolipid subunit c5) (Vacuolar proton pump subunit c5)
AT2G17410	Q940Y3	AT-rich interactive domain-containing protein 3 (ARID domain-containing protein 3)
AT2G17670	Q84J71	Pentatricopeptide repeat-containing protein At2g17670
AT2G17720	Q24JN5	Prolyl 4-hydroxylase 5 (AtP4H5) (EC 1.14.11.2)
AT2G18410	F4IQJ2	Elongator complex protein 5 (AtELP5) (Elongator component 5)
AT2G18940	O64624	Pentatricopeptide repeat-containing protein At2g18940, chloroplastic
AT2G19490	Q9ZUP2	DNA repair protein recA homolog 3, mitochondrial (Recombinase A homolog 3)
AT2G19560	Q8GWE6	Enhanced ethylene response protein 5 (Nuclear mRNA export protein THP1) (AtTHP1)
AT2G19770	Q38905	Profilin-5 (AtPROF4) (AthPRF4)
AT2G20060	Q8VY61	50S ribosomal protein L4 (Ribosomal protein L4/L1 family)
AT2G20900	Q9C5E5	Diacylglycerol kinase 5 (AtDGK5) (DAG kinase 5) (EC 2.7.1.107) (Diglyceride kinase 5) (DGK 5)
AT2G20920	A0A178W2U7	(thale cress) hypothetical protein
AT2G21230	Q9SIG8	bZIP transcription factor 30 (AtbZIP30) (Protein DRINK ME)
AT2G21250	F4IGK5	NAD(P)-linked oxidoreductase superfamily protein
AT2G21530	Q8GWP4	At2g21530 (SMAD/FHA domain-containing protein) (Uncharacterized protein At2g21530)
AT2G23120	A0A178VRM3	Uncharacterized protein
AT2G23600	O80476	Methylesterase 2 (AtMES2) (EC 3.1.1.-) (Protein METHYLESTERASE 8) (AtME8)
AT2G24490	Q9ZQ19	Replication protein A 32 kDa subunit A (AtRPA32A) (RP-A p32 A) (DNA replication protein A2 subunit A) (Protein SUPPRESSOR OF ROS1) (Replication factor A protein 2 A) (AtRPA2 A) (RF-A protein 2 A) (Replicon protein A2 A)
AT2G25060	Q9SK27	Early nodulin-like protein 14 (AtENODL14) (Early nodulin like protein 1) (Phytocyanin-like protein ENODL14)
AT2G25320	A0A178VY62	TRAF-like family protein
AT2G25420	A0A1P8B2H7	Transducin family protein / WD-40 repeat family protein
AT2G25760	A0A178VZ12	Protein kinase domain-containing protein
AT2G25870	Q8L5Z4	Endoribonuclease YBEY, chloroplastic (EC 3.1.-.-)
AT2G25980	O80998	Jacalin-related lectin 20 (Myrosinase-binding protein-like At2g25980)
AT2G26460	O48713	Suppressor of mec-8 and unc-52 protein homolog 2 (AtSMU-2) (Protein RED-like) (RNA splicing protein SMU2)
AT2G26670	O48782	Heme oxygenase 1, chloroplastic (AtHO1) (EC 1.14.14.18) (Protein GENOMES UNCOUPLED 2) (Protein REVERSAL OF THE DET PHENOTYPE 4)
AT2G26740	Q42566	ATsEH (EC 3.3.2.9) (At2g26740/F18A8.11) (Epoxide hydrolase (ATsEH)) (Putative epoxide hydrolase ATsEH) (Soluble epoxide hydrolase)
AT2G26930	O81014	4-diphosphocytidyl-2-C-methyl-D-erythritol kinase, chloroplastic (EC 2.7.1.148) (4-(cytidine-5'-diphospho)-2-C-methyl-D-erythritol kinase) (CDPMEK) (CMEK) (Protein PIGMENT DEFECTIVE 277)
AT2G26980	Q2V452	CBL-interacting serine/threonine-protein kinase 3 (EC 2.7.11.1) (SNF1-related kinase 3.17) (SOS2-like protein kinase PKS12)
AT2G27020	O23715	Proteasome subunit alpha type-3 (20S proteasome alpha subunit G-1) (DiDi 17A-2a) (Proteasome component 8) (Proteasome subunit alpha type-7)
AT2G27820	Q9ZUY3	Arogenate dehydratase 3, chloroplastic (AtADT3) (EC 4.2.1.91) (Prephenate dehydratase 1) (AtPDT1)
AT2G28210	F4IHR4	Alpha carbonic anhydrase 2 (AtaCA2) (AtalphaCA2) (EC 4.2.1.1) (Alpha carbonate dehydratase 2)
AT2G28490	Q9SK09	Vicilin-like seed storage protein At2g28490 (Globulin At2g28490)
AT2G28930	P46573	Probable serine/threonine-protein kinase PBL10 (EC 2.7.11.1) (PBS1-like protein 10) (Protein kinase 1B)
AT2G29200	Q9ZW07	Pumilio homolog 1 (APUM-1) (AtPUM1)
AT2G29570	Q9ZW35	Proliferating cell nuclear antigen 2 (PCNA 2)
AT2G29630	O82392	Phosphomethylpyrimidine synthase, chloroplastic (EC 4.1.99.17) (Hydroxymethylpyrimidine phosphate synthase) (HMP-P synthase) (HMP-phosphate synthase) (HMPP synthase) (Protein PYRIMIDINE REQUIRING) (Thiamine biosynthesis protein ThiC) (Protein THIAMINE C)
AT2G29980	P48623	Acyl-lipid omega-3 desaturase (cytochrome b5), endoplasmic reticulum (EC 1.14.19.25) (Omega-3 fatty acid desaturase 3, endoplasmic reticulum)
AT2G30280	Q8GYP3	RNA-directed DNA methylation 4 (Protein DEFECTIVE IN MERISTEM SILENCING 4)
AT2G30390	O04921	Ferrochelatase-2, chloroplastic (AtFC2) (EC 4.98.1.1) (Ferrochelatase-II) (AtFC-II) (Heme synthase 2) (Protoheme ferro-lyase 2)
AT2G30800	F4INY4	DExH-box ATP-dependent RNA helicase DExH6 (EC 3.6.4.13) (Protein HELICASE IN VASCULAR TISSUE AND TAPETUM) (EC 3.6.4.12)
AT2G31040	O82279	Protein CONSERVED ONLY IN THE GREEN LINEAGE 160, chloroplastic (AtCGL160)
AT2G31380	Q9SID1	B-box zinc finger protein 25 (Protein SALT TOLERANCE HOMOLOG 1) (Salt tolerance-like protein)
AT2G31670	Q9SIP1	Stress-response A/B barrel domain-containing protein UP3 (Unknown protein 3)
AT2G31725	A0A178VXQ0	(thale cress) hypothetical protein
AT2G31790	Q9SKC1	UDP-glycosyltransferase 74C1 (EC 2.4.1.-)
AT2G32850	A0A178VTB4	Protein kinase domain-containing protein
AT2G32950	P43254	E3 ubiquitin-protein ligase COP1 (EC 2.3.2.27) (Constitutive photomorphogenesis protein 1) (RING-type E3 ubiquitin transferase COP1)
AT2G33255	Q8RYE9	Haloacid dehalogenase-like hydrolase domain-containing protein At2g33255 (EC 3.1.3.-)
AT2G33610	Q84JG2	SWI/SNF complex subunit SWI3B (AtSWI3B) (Transcription regulatory protein SWI3B)
AT2G33840	Q8S9J2	Tyrosine--tRNA ligase 1, cytoplasmic (EC 6.1.1.1) (Tyrosyl-tRNA synthetase) (TyrRS)
AT2G34060	O22959	Peroxidase 19 (Atperox P19) (EC 1.11.1.7) (ATP51)
AT2G34620	O64685	Mitochondrial transcription termination factor family protein (Uncharacterized protein At2g34620)
AT2G34630	Q5HZ00	Solanesyl diphosphate synthase 3, chloroplastic/mitochondrial (EC 2.5.1.85) (All-trans-nonaprenyl-diphosphate synthase 3 (geranylgeranyl-diphosphate specific)) (Geranyl diphosphate synthase 1) (Trans-type polyprenyl pyrophosphate synthase) (AtPPPS)
AT2G35120	O82179	Glycine cleavage system H protein 2, mitochondrial
AT2G35240	O82169	Multiple organellar RNA editing factor 6, mitochondrial (RNA editing-interacting protein 6)
AT2G35390	Q42581	Ribose-phosphate pyrophosphokinase 1, chloroplastic (EC 2.7.6.1) (PRS I) (Phosphoribosyl pyrophosphate synthase 1)
AT2G35500	O82290	Probable inactive shikimate kinase like 2, chloroplastic (AtSKL2)
AT2G35810	A0A654EZ82	Ureidoglycolate hydrolase
AT2G35830	A0A178VNL2	Ureidoglycolate hydrolase
AT2G35920	F4ILR7	DExH-box ATP-dependent RNA helicase DExH1 (EC 3.6.4.13)
AT2G36130	Q9SIH1	Peptidyl-prolyl cis-trans isomerase CYP18-2 (PPIase CYP18-2) (EC 5.2.1.8) (Cyclophilin of 18 kDa 2) (Cyclophilin-18-2)
AT2G36145	A0A178VZU0	(thale cress) hypothetical protein
AT2G36850	Q9SJM0	Callose synthase 10 (EC 2.4.1.34) (1,3-beta-glucan synthase) (Protein CHORUS) (Protein GLUCAN SYNTHASE-LIKE 8)
AT2G36870	Q9SJL9	Probable xyloglucan endotransglucosylase/hydrolase protein 32 (At-XTH32) (XTH-32) (EC 2.4.1.207)
AT2G37040	P35510	Phenylalanine ammonia-lyase 1 (EC 4.3.1.24)
AT2G37230	Q9ZUU3	Large ribosomal subunit protein mL102 (rPPR5) (Pentatricopeptide repeat-containing protein At2g37230)
AT2G37250	Q9ZUU1	Adenylate kinase 1, chloroplastic (AK 1) (AtPADK1) (EC 2.7.4.3) (ATP-AMP transphosphorylase 1) (ATP:AMP phosphotransferase) (Adenylate monophosphate kinase 1) (AMK1)
AT2G37400	A0A5S9X4W7	Uncharacterized protein
AT2G37690	Q84TI2	phosphoribosylaminoimidazole carboxylase (EC 4.1.1.21) (AIR carboxylase)
AT2G37760	O80944	Aldo-keto reductase family 4 member C8 (EC 1.1.1.-)
AT2G38280	O80452	AMP deaminase (AtAMPD) (EC 3.5.4.6) (Protein EMBRYONIC FACTOR 1)
AT2G38610	Q9ZVI3	KH domain-containing protein At2g38610 (Quaking-like protein 3)
AT2G38710	Q9ZVJ2	Uncharacterized protein At2g38710
AT2G38740	Q9ZVJ5	Haloacid dehalogenase-like hydrolase domain-containing protein Sgpp (EC 3.1.3.-) (Subclass I phosphosugar phosphatase) (AtSgpp)
AT2G39070	Q67YQ9	NAD(P)-binding Rossmann-fold superfamily protein
AT2G39470	O80634	Photosynthetic NDH subunit of lumenal location 1, chloroplastic (PsbP-like protein 2)
AT2G39630	A0A178VSH0	dolichyl-phosphate beta-glucosyltransferase (EC 2.4.1.117)
AT2G39670	A0A178W0C3	(thale cress) hypothetical protein
AT2G39700	O48818	Expansin-A4 (AtEXPA4) (Alpha-expansin-4) (At-EXP4) (AtEx4) (Ath-ExpAlpha-1.6)
AT2G39795	Q8W487	Uncharacterized protein At2g39795, mitochondrial
AT2G40620	O22873	bZIP transcription factor 18 (AtbZIP18) (bZIP protein 18)
AT2G40980	A0A178VUZ1	(thale cress) hypothetical protein
AT2G41060	O80678	UBP1-associated protein 2B
AT2G41090	P30187	Calmodulin-like protein 10 (22 kDa calmodulin-like calcium-binding protein) (CABP-22)
AT2G41370	Q9ZVC2	Regulatory protein NPR5 (BTB/POZ domain-containing protein NPR5) (Protein BLADE ON PETIOLE 2)
AT2G41540	O22216	Glycerol-3-phosphate dehydrogenase [NAD(+)] GPDHC1, cytosolic (EC 1.1.1.8)
AT2G41800	O22940	Protein TEEBE
AT2G41940	P93751	Zinc finger protein 8
AT2G42490	Q8L866	Amine oxidase [copper-containing] zeta, peroxisomal (AtCuAO1) (AtCuAO3) (AtCuAOzeta) (Copper amine oxidase 3) (EC 1.4.3.21)
AT2G42560	Q9SIN3	Late embryogenesis abundant domain-containing protein / LEA domain-containing protein (Putative seed maturation protein)
AT2G42570	Q9SIN2	Protein trichome birefringence-like 39
AT2G42710	Q8RWT4	Large ribosomal subunit protein uL1c
AT2G42910	Q680A5	Ribose-phosphate pyrophosphokinase 4 (EC 2.7.6.1) (Phosphoribosyl pyrophosphate synthase 4)
AT2G43140	Q9ZW81	Transcription factor bHLH129 (Basic helix-loop-helix protein 129) (AtbHLH129) (bHLH 129) (Transcription factor EN 73) (bHLH transcription factor bHLH129)
AT2G43360	P54967	Biotin synthase, mitochondrial (EC 2.8.1.6)
AT2G43370	Q8VY74	U11/U12 small nuclear ribonucleoprotein 35 kDa protein (U11/U12 snRNP 35 kDa protein) (U11/U12-35K)
AT2G43410	Q8LPQ9	Flowering time control protein FPA
AT2G43560	O22870	Peptidyl-prolyl cis-trans isomerase FKBP16-3, chloroplastic (PPIase FKBP16-3) (EC 5.2.1.8) (FK506-binding protein 16-3) (AtFKBP16-3) (Immunophilin FKBP16-3) (Rotamase)
AT2G43640	O04421	Signal recognition particle 14 kDa protein (SRP14)
AT2G43940	Q6AWU6	Probable thiol methyltransferase 2 (EC 2.1.1.9) (Protein HARMLESS TO OZONE LAYER 3) (AtHOL3)
AT2G44050	O80575	6,7-dimethyl-8-ribityllumazine synthase, chloroplastic (DMRL synthase) (LS) (Lumazine synthase) (EC 2.5.1.78)
AT2G45030	F4IW10	Elongation factor G-2, mitochondrial (EF-Gmt) (mEF-G 1-2) (Elongation factor G1-2)
AT2G45070	P38389	Protein transport protein Sec61 subunit beta
AT2G45240	Q9SLN5	Methionine aminopeptidase 1A (MAP 1A) (MetAP 1A) (EC 3.4.11.18) (Peptidase M 1A)
AT2G45260	O22146	Myosin-4 protein (DUF641) (Uncharacterized protein At2g45260)
AT2G45330	A0A178VNZ3	2'-phosphotransferase (EC 2.7.1.160)
AT2G45440	Q9FVC8	4-hydroxy-tetrahydrodipicolinate synthase 2, chloroplastic (HTPA synthase 2) (EC 4.3.3.7)
AT2G45880	O80831	Beta-amylase 7 (EC 3.2.1.2) (1,4-alpha-D-glucan maltohydrolase) (Beta-amylase 4)
AT2G46030	P42750	Ubiquitin-conjugating enzyme E2 6 (EC 2.3.2.23) (E2 ubiquitin-conjugating enzyme 6) (Ubiquitin carrier protein 6) (Ubiquitin-conjugating enzyme E2-21 kDa 3) (Ubiquitin-protein ligase 6)
AT2G46200	Q8VYD3	U11/U12 small nuclear ribonucleoprotein 59 kDa protein (U11/U12 snRNP 59 kDa protein) (U11/U12-59K)
AT2G46700	Q9ZUZ2	CDPK-related kinase 3 (AtCRK3) (EC 2.7.11.1) (Calcium/calmodulin-dependent protein kinase 4) (AtCK)
AT2G46900	A0A178VSX5	Transcription factor 25
AT2G47210	Q8VZL6	SWR1-complex protein 4
AT2G47620	Q8W475	SWI/SNF complex subunit SWI3A (AtSWI3A) (Transcription regulatory protein SWI3A)
AT2G47840	O82251	Protein TIC 20-II, chloroplastic (Translocon at the inner envelope membrane of chloroplasts 20-II) (AtTIC20-II)
AT2G47850	Q84W91	Zinc finger CCCH domain-containing protein 32 (AtC3H32) (Zinc finger CCCH domain-containing protein ZFN-like 1)
AT3G01120	P55217	Cystathionine gamma-synthase 1, chloroplastic (AtCGS1) (EC 2.5.1.48) (METHIONINE OVERACCUMULATION 1) (O-succinylhomoserine (thiol)-lyase)
AT3G02220	Q9SRT8	Small acidic-like protein (Uncharacterized protein F14P3.13)
AT3G02730	Q9XFH8	Thioredoxin F1, chloroplastic (AtTrxf1) (Thioredoxin F2) (AtTrxf2)
AT3G02900	F4IYH7	Low-density receptor-like protein
AT3G02950	Q9M8T6	THO complex subunit 7B (THO complex subunit 7) (AtTHO7)
AT3G03100	Q9M9M9	Probable NADH dehydrogenase [ubiquinone] 1 alpha subcomplex subunit 12
AT3G03140	Q9M9N3	T17B22.17 protein (Tudor/PWWP/MBT superfamily protein)
AT3G03380	Q8RY22	Protease Do-like 7 (EC 3.4.21.-)
AT3G03710	Q8GZQ3	Polyribonucleotide nucleotidyltransferase 1, chloroplastic (AtcpPNPase) (EC 2.7.7.8) (Polynucleotide phosphorylase 1) (PNPase 1) (Protein PIGMENT DEFECTIVE 326) (Protein RESISTANT TO INHIBITION WITH FSM 10)
AT3G03950	Q3MK94	YTH domain-containing protein ECT1 (Protein EVOLUTIONARILY CONSERVED C-TERMINAL REGION 1)
AT3G04140	Q9M8X0	Ankyrin repeat family protein (T6K12.24 protein) (Uncharacterized protein At3g04140) (Uncharacterized protein At3g04140; T6K12.24)
AT3G04740	Q9SR02	Mediator of RNA polymerase II transcription subunit 14 (Protein STRUWWELPETER) (AtSWP)
AT3G04910	Q9CAV6	Serine/threonine-protein kinase WNK1 (AtWNK1) (EC 2.7.11.1) (Protein kinase with no lysine 1)
AT3G06350	Q9SQT8	Bifunctional 3-dehydroquinate dehydratase/shikimate dehydrogenase, chloroplastic (DHQ-SDH protein) (DHQase-SORase) (Protein EMBRYO DEFECTIVE 3004) [Includes: Dehydroquinate dehydratase (DHQ) (EC 4.2.1.10); Shikimate dehydrogenase (SDH) (EC 1.1.1.25)]
AT3G06410	Q9SQU4	Zinc finger CCCH domain-containing protein 34 (AtC3H34) (Zinc finger CCCH domain-containing protein ZFN-like 2)
AT3G06790	Q84JZ6	Multiple organellar RNA editing factor 3, mitochondrial (RNA editing-interacting protein 3)
AT3G07090	C0Z366	AT3G07090 protein
AT3G07160	Q9SFU6	Callose synthase 9 (EC 2.4.1.34) (1,3-beta-glucan synthase) (Protein GLUCAN SYNTHASE-LIKE 10)
AT3G07670	A0A1I9LLZ4	Rubisco methyltransferase family protein
AT3G07720	Q9S7W4	AT3g07720/F17A17_6 (F17A17.6 protein) (Galactose oxidase/kelch repeat superfamily protein) (MLP3.17) (MLP3.17 protein) (Uncharacterized protein At3g07720)
AT3G07790	A0A384L8Q6	(thale cress) hypothetical protein
AT3G07880	Q9SFC6	Rho GDP-dissociation inhibitor 1 (AtRhoGDI1) (Rho GDI-1)
AT3G08030	A0A384KZ65	(thale cress) hypothetical protein
AT3G08620	Q8GYR4	KH domain-containing protein At3g08620 (Quaking-like protein 4)
AT3G08880	Q67XT3	Kinetochore protein SPC24 homolog (AtSPC24) (Protein MERISTEM UNSTRUCTURED)
AT3G09180	Q8RWM3	Mediator of RNA polymerase II transcription subunit 27 (Mediator of RNA polymerase II transcription subunit 3)
AT3G09720	Q84TG1	DEAD-box ATP-dependent RNA helicase 57 (EC 3.6.4.13)
AT3G09940	Q9SR59	Monodehydroascorbate reductase 3 (AtMDAR3) (EC 1.6.5.4)
AT3G10520	O24521	Non-symbiotic hemoglobin 2 (ARAth GLB2) (Hb2)
AT3G10940	Q9SRK5	Phosphoglucan phosphatase LSF2, chloroplastic (EC 3.1.3.-) (Phosphoglucan phosphatase like sex Four2) (Protein LIKE SEX4 2)
AT3G11100	Q8VZI9	Trihelix transcription factor ENAP1 (Trihelix DNA-binding protein ENAP1) (Agrobacterium tumefaciens VirF-interacting protein 3) (EIN2 nuclear associated protein 1)
AT3G11170	P46310	sn-2 acyl-lipid omega-3 desaturase (ferredoxin), chloroplastic (EC 1.14.19.35) (Omega-3 fatty acid desaturase 7, chloroplastic)
AT3G11200	Q9SRM4	PHD finger protein ALFIN-LIKE 2 (Protein AL2) [Cleaved into: PHD finger protein ALFIN-LIKE 2, N-terminally processed]
AT3G12010	A0A178VAW1	Mic1 domain-containing protein
AT3G12130	Q9C7C3	Zinc finger CCCH domain-containing protein 36 (AtC3H36)
AT3G12300	A0A384LN09	BUG22
AT3G13120	Q9LK61	Small ribosomal subunit protein uS10c (30S ribosomal protein S10, chloroplastic)
AT3G13180	Q8VYC4	NOL1/NOP2/sun family protein / antitermination NusB domain-containing protein (Putative sun (Fmu) protein) (Putative sun protein fmu)
AT3G13200	Q9LK52	Cwf15 / Cwc15 cell cycle control family protein
AT3G13222	Q8VZS6	GBF-interacting protein 1
AT3G13350	Q9LTT3	High mobility group B protein 10 (Nucleosome/chromatin assembly factor group D 10)
AT3G13670	Q9LID3	Casein kinase-like protein (Protein kinase family protein) (Putative casein kinase)
AT3G13860	Q93ZM7	Chaperonin CPN60-like 2, mitochondrial (HSP60-like 2)
AT3G14210	Q9LJG3	GDSL esterase/lipase ESM1 (EC 3.1.1.-) (Extracellular lipase ESM1) (Protein EPITHIOSPECIFIER MODIFIER 1) (AtESM1)
AT3G14930	Q93ZB6	Uroporphyrinogen decarboxylase 1, chloroplastic (UPD1) (URO-D1) (EC 4.1.1.37)
AT3G15590	Q9LRP6	Pentatricopeptide repeat-containing protein At3g15590, mitochondrial
AT3G15660	Q8LBK6	Monothiol glutaredoxin-S15, mitochondrial (AtGrxS15)
AT3G16060	Q940Y8	Kinesin-like protein KIN-13B (AtKINESIN-13B) (AtKIN13B)
AT3G16630	Q940B8	Kinesin-like protein KIN-13A (AtKINESIN-13A) (AtKIN13A)
AT3G16940	Q9LSP8	Calmodulin-binding transcription activator 6 (AtCAMTA6) (Ethylene-induced calmodulin-binding protein 5) (EICBP5) (Ethylene-induced calmodulin-binding protein e) (EICBP.e) (Signal-responsive protein 3) (AtSR3)
AT3G17160	A0A654F9B7	Uncharacterized protein
AT3G17170	Q948R9	Protein REGULATOR OF FATTY ACID COMPOSITION 3, chloroplastic
AT3G17250	Q9LUU7	Probable protein phosphatase 2C 43 (AtPP2C43) (EC 3.1.3.16)
AT3G17465	Q9LRN8	Large ribosomal subunit protein uL3m (50S ribosomal protein L3-2, mitochondrial)
AT3G17590	P93045	Chromatin structure-remodeling complex protein BSH (AtBSH) (Protein BUSHY) (SNF5 homolog)
AT3G17840	Q9LVI6	Probable inactive receptor kinase RLK902 (Receptor-like kinase 902)
AT3G17940	A0A384KAZ8	Aldose 1-epimerase (EC 5.1.3.3)
AT3G18165	Q949S9	Pre-mRNA-splicing factor SPF27 homolog (Modifier of SNC1 member 4) (Protein BCAS2 homolog)
AT3G18380	Q8RWJ7	Protein SAWADEE HOMEODOMAIN HOMOLOG 2 (Probable DNA-binding transcription factor 2)
AT3G18420	Q9LS48	protein SLOW GREEN 1, chloroplastic
AT3G18680	Q9LSA9	Uridylate kinase PUMPKIN, chloroplastic (EC 2.7.4.22) (Plastid UMP kinase) (Protein DEFECT IN PSAA/B TRANSCRIPT ACCUMULATION 1) (Uridine monophosphate kinase) (UMP kinase) (UMPK)
AT3G18900	A0A1I9LMH3	Ternary complex factor MIP1 leucine-zipper protein
AT3G19650	A0A178VDA8	(thale cress) hypothetical protein
AT3G19740	F4JCC9	P-loop containing NTP hydrolases superfamily protein
AT3G19770	Q9LT31	Vacuolar protein sorting-associated protein 9A (AtVPS9a)
AT3G20070	A0A1I9LSI5	Titan9
AT3G20250	Q9LJX4	Pumilio homolog 5 (APUM-5) (AtPUM5)
AT3G20370	A0A1I9LRA3	TRAF-like family protein
AT3G20560	Q9LJU2	Protein disulfide-isomerase 5-3 (AtPDIL5-3) (Protein disulfide-isomerase 12) (PDI12) (Protein disulfide-isomerase 8-1) (AtPDIL8-1)
AT3G20800	A0A384KHS9	Cell differentiation protein RCD1 homolog
AT3G20890	A0A1I9LS69	RNA-binding (RRM/RBD/RNP motifs) family protein
AT3G20920	A0A654F964	Translocation protein SEC62
AT3G21100	A0A1I9LQK5	RNA-binding (RRM/RBD/RNP motifs) family protein
AT3G21140	A0A384L6I4	(thale cress) hypothetical protein
AT3G21215	A0A654FB63	RRM domain-containing protein
AT3G21220	Q8RXG3	Mitogen-activated protein kinase kinase 5 (AtMAP2Kalpha) (AtMEK5) (AtMKK5) (MAP kinase kinase 5) (EC 2.7.12.2)
AT3G22150	Q9LIE7	Pentatricopeptide repeat-containing protein At3g22150, chloroplastic
AT3G22190	F4J061	Protein IQ-DOMAIN 5 (AtIQD5)
AT3G22630	O23714	Proteasome subunit beta type-2-A (20S proteasome beta subunit D-1) (Proteasome component GB) (Proteasome subunit beta type-4)
AT3G22870	Q9LIL1	Putative F-box/kelch-repeat protein At3g22870
AT3G23600	A0A654FBX6	Dienelactone hydrolase domain-containing protein
AT3G23910	A0A1I9LRJ4	Reverse transcriptase-like protein
AT3G24170	P48641	Glutathione reductase, cytosolic (GR) (GRase) (EC 1.8.1.7) (OBP29)
AT3G24255	A0A1I9LSY1	RNA-directed DNA polymerase (Reverse transcriptase)-related family protein
AT3G24490	Q570R3	Uncharacterized protein At3g24490
AT3G24530	A0A1I9LLV2	AAA-type ATPase family protein / ankyrin repeat family protein
AT3G24590	Q8H0W1	Chloroplast processing peptidase (EC 3.4.21.89) (Signal peptidase I-3)
AT3G25770	Q9LS02	Allene oxide cyclase 2, chloroplastic (EC 5.3.99.6)
AT3G25840	A0A178VJM8	Uncharacterized protein
AT3G26410	Q9LIN4	Uncharacterized protein At3g26410 (tRNA modification 11 protein)
AT3G26560	Q38953	Probable pre-mRNA-splicing factor ATP-dependent RNA helicase DEAH5 (EC 3.6.4.13) (DEAH RNA helicase homolog PRP22)
AT3G26730	A0A1I9LNI8	RING/U-box superfamily protein
AT3G27080	P82874	Mitochondrial import receptor subunit TOM20-3 (Translocase of outer membrane 20 kDa subunit 3)
AT3G27300	Q9LK23	Glucose-6-phosphate 1-dehydrogenase 5, cytoplasmic (AtG6PD5) (G6PDH5) (EC 1.1.1.49)
AT3G27520	Q8LF87	DSN1
AT3G27530	B0F9L4	Golgin candidate 6 (AtGC6) (Protein MAIGO 4)
AT3G27550	Q9LT57	CRM-domain containing factor CFM9, mitochondrial (Protein CRM FAMILY MEMBER 9)
AT3G27570	A0A654FCM5	Sucrase/ferredoxin-like family protein
AT3G28270	Q9LHD9	UPF0496 protein At3g28270
AT3G28950	Q9MBH1	Protein AIG2 C (EC 2.3.2.-) (Avirulence-induced gene 2 protein C) (Putative gamma-glutamylcyclotransferase)
AT3G29160	P92958	SNF1-related protein kinase catalytic subunit alpha KIN11 (AKIN11) (EC 2.7.11.1) (AKIN alpha-1) (AKINalpha1) (SNF1-related kinase 1.2) (SnRK1.2)
AT3G30070	A0A178VJ01	MAG4
AT3G35640	A0A178V782	Uncharacterized protein
AT3G43190	Q9LXL5	Sucrose synthase 4 (AtSUS4) (EC 2.4.1.13) (Sucrose-UDP glucosyltransferase 4)
AT3G44720	O22241	Arogenate dehydratase 4, chloroplastic (AtADT4) (EC 4.2.1.91)
AT3G44850	A0A178VD81	Protein kinase domain-containing protein
AT3G44990	P93046	Xyloglucan endotransglucosylase/hydrolase protein 31 (At-XTH31) (AtXTR8) (XTH-31) (EC 2.4.1.207) (EC 3.2.1.151)
AT3G45620	A0A654FEE3	Transducin/WD40 repeat-like superfamily protein
AT3G46100	O82413	Histidine--tRNA ligase, chloroplastic/mitochondrial (EC 6.1.1.21) (Histidyl-tRNA synthetase) (HisRS) (Histidyl-tRNA synthetase 1) (AtHRS1)
AT3G48170	Q9STS1	Aminoaldehyde dehydrogenase ALDH10A9, peroxisomal (EC 1.2.1.-) (4-trimethylammoniobutyraldehyde dehydrogenase ALDH10A9) (EC 1.2.1.47) (Aldehyde dehydrogenase family 10 member A9) (Aminobutyraldehyde dehydrogenase ALDH10A9) (EC 1.2.1.19) (Betaine aldehyde dehydrogenase ALDH10A9) (EC 1.2.1.8) (Gamma-guanidinobutyraldehyde dehydrogenase ALDH10A8) (EC 1.2.1.54)
AT3G48210	Q93VK9	Kinetochore protein SPC25 homolog
AT3G48420	Q94K71	CBBY-like protein (AtCbby) (EC 3.1.3.-)
AT3G48740	Q9SMM5	Bidirectional sugar transporter SWEET11 (AtSWEET11) (Protein SUGARS WILL EVENTUALLY BE EXPORTED TRANSPORTERS 11)
AT3G48750	P24100	Cyclin-dependent kinase A-1 (CDKA;1) (EC 2.7.11.22) (EC 2.7.11.23) (Cell division control protein 2 homolog A) (CDC2aAt)
AT3G49080	Q8L6Z4	Small ribosomal subunit protein uS9m (30S ribosomal protein S9, mitochondrial)
AT3G49100	Q9SMU7	Signal recognition particle 9 kDa protein (SRP9)
AT3G49140	Q0WMN5	Uncharacterized protein At3g49140
AT3G49180	Q9M3B4	Protein ROOT INITIATION DEFECTIVE 3 (Root initiation defective 3 protein) (WD-40 repeat-containing protein RID3)
AT3G49660	Q9M2Z2	COMPASS-like H3K4 histone methylase component WDR5A (AtWDR5A)
AT3G49680	Q9M401	Branched-chain-amino-acid aminotransferase 3, chloroplastic (Atbcat-3) (EC 2.6.1.42) (EC 2.6.1.88)
AT3G49960	Q96510	Peroxidase 35 (Atperox P35) (EC 1.11.1.7) (ATP21a)
AT3G50270	A0A384L9F6	HXXXD-type acyl-transferase family protein
AT3G51240	Q9S818	Naringenin,2-oxoglutarate 3-dioxygenase (Naringenin 3-dioxygenase) (EC 1.14.11.9) (F3H) (Flavanone 3-hydroxylase) (Protein TRANSPARENT TESTA 6)
AT3G51260	P30186	Proteasome subunit alpha type-7-A (20S proteasome alpha subunit D-1) (Proteasome component 6A) (Proteasome subunit alpha type-4) (TAS-G64)
AT3G51620	A0A1I9LP98	PAP/OAS1 substrate-binding domain superfamily
AT3G52090	Q38859	DNA-directed RNA polymerases II, IV and V subunit 11 (DNA-directed RNA polymerase II 13.6 kDa polypeptide) (DNA-directed RNA polymerase II subunit J) (DNA-directed RNA polymerase II subunit RPB11) (RNA polymerase II subunit B11)
AT3G52720	O04846	Alpha carbonic anhydrase 1, chloroplastic (AtaCA1) (AtalphaCA1) (EC 4.2.1.1) (Alpha carbonate dehydratase 1)
AT3G52870	Q9LFA4	IQ domain-containing protein IQM3 (IQ motif-containing protein 3)
AT3G53030	F4J982	Ser/arg-rich protein kinase 4
AT3G53700	Q9LFF1	Pentatricopeptide repeat-containing protein At3g53700, chloroplastic (Protein MATERNAL EFFECT EMBRYO ARREST 40)
AT3G53900	Q9M336	Uracil phosphoribosyltransferase, chloroplastic (UPRTase) (EC 2.4.2.9) (UMP pyrophosphorylase)
AT3G53930	F4JBP3	Serine/threonine-protein kinase ATG1b (EC 2.7.11.-) (Autophagy-related protein 1b) (AtAPG1b)
AT3G54300	Q9M376	Vesicle-associated membrane protein 727 (AtVAMP727)
AT3G54360	Q9M2V1	Protein NCA1 (NO CATALASE ACTIVITY 1)
AT3G54540	Q9M1H3	ABC transporter F family member 4 (ABC transporter ABCF.4) (AtABCF4) (GCN20-type ATP-binding cassette protein GCN4)
AT3G54630	Q9M1G5	Kinetochore protein NDC80 homolog
AT3G54640	Q42529	Tryptophan synthase alpha chain, chloroplastic (EC 4.2.1.20) (Indole-3-glycerol-phosphate lyase, chloroplastic) (EC 4.1.2.8) (Protein TRYPTOPHAN-REQUIRING 3)
AT3G54660	P42770	Glutathione reductase, chloroplastic (GR) (GRase) (EC 1.8.1.7) (Protein EMBRYO DEFECTIVE 2360)
AT3G54760	A0A654FGN0	RRM1
AT3G55040	Q9M2W2	Glutathione S-transferase L2, chloroplastic (AtGSTL2) (EC 2.5.1.18) (GST class-lambda member 2)
AT3G55070	Q9M2V9	Protein MAEA homolog
AT3G55250	Q9M3C6	Photosystem I assembly factor PSA3, chloroplastic (Protein PHOTOSYSTEM I ASSEMBLY 3) (Protein PIGMENT DEFECTIVE 329)
AT3G55330	P82538	PsbP-like protein 1, chloroplastic (OEC23-like protein 4) (PsbP-related thylakoid lumenal protein 2)
AT3G55400	Q9M2T9	Methionine--tRNA ligase, chloroplastic/mitochondrial (EC 6.1.1.10) (Methionyl-tRNA synthetase) (AtcpMetRS) (MetRS) (Protein OVULE ABORTION 1)
AT3G56070	Q38867	Peptidyl-prolyl cis-trans isomerase CYP19-3 (PPIase CYP19-3) (EC 5.2.1.8) (Cyclophilin of 19 kDa 3) (Cyclophilin-4) (Rotamase cyclophilin-2)
AT3G56120	Q93YU6	tRNA (guanine(37)-N1)-methyltransferase 1 (EC 2.1.1.228) (M1G-methyltransferase 1) (tRNA [GM37] methyltransferase 1) (tRNA methyltransferase 5 homolog 1)
AT3G56860	Q9LES2	UBP1-associated protein 2A (UBP1-interacting protein 2a)
AT3G57320	A0A384L5I8	Uncharacterized protein
AT3G58010	Q9M2P7	Probable plastid-lipid-associated protein 9, chloroplastic (Fibrillin-7a) (AtPGL34)
AT3G58180	Q94JW0	Deoxyhypusine hydroxylase (DOHH) (EC 1.14.99.29) (Deoxyhypusine dioxygenase) (Deoxyhypusine monooxygenase)
AT3G58520	A0A384LAH7	(thale cress) hypothetical protein
AT3G58580	Q9M2F8	Carbon catabolite repressor protein 4 homolog 2 (CCR4 homolog 2) (EC 3.1.13.4)
AT3G58630	A0A654FIZ5	Myb/SANT-like DNA-binding domain-containing protein
AT3G59400	Q9LX31	Tetrapyrrole-binding protein, chloroplastic (Genomes uncoupled 4)
AT3G59650	A0A384KLB8	Large ribosomal subunit protein mL43
AT3G59840	Q8VZ93	Allyl alcohol dehydrogenase-like protein (Uncharacterized protein At3g59835)
AT3G59980	A0A384LG12	(thale cress) hypothetical protein
AT3G60130	Q9M1D0	Beta-glucosidase 16 (AtBGLU16) (EC 3.2.1.21) (Protein YELLOW-LEAF-SPECIFIC GENE 1)
AT3G60210	Q9M1C2	10 kDa chaperonin 1, chloroplastic
AT3G60300	A0A384KJH0	RWD domain-containing protein
AT3G60320	Q93YU8	Nitrate regulatory gene2 protein (NRG2 protein)
AT3G60900	Q9LZX4	Fasciclin-like arabinogalactan protein 10
AT3G62330	A0A1I9LQ18	Zinc knuckle (CCHC-type) family protein
AT3G63500	Q84TI3	Protein OBERON 4 (Protein TITANIA 1)
AT3G63520	O65572	Carotenoid 9,10(9',10')-cleavage dioxygenase 1 (EC 1.14.99.n4) (AtCCD1) (Neoxanthin cleavage enzyme NC1) (AtNCED1)
AT3G63550	E0X9N4	Putative RING-type E3 ubiquitin transferase C3H69 (EC 2.3.2.27) (Zinc finger CCCH domain-containing protein 69) (AtC3H69)
AT4G00450	H3K2Y6	Mediator of RNA polymerase II transcription subunit 12 (Protein CENTER CITY) (Protein CRYPTIC PRECOCIOUS)
AT4G00525	A0A178V2J8	Uncharacterized protein
AT4G00590	O65268	Putative threonine aspartase (Taspase-1) (EC 3.4.25.-) [Cleaved into: Putative threonine aspartase subunit alpha; Putative threonine aspartase subunit beta]
AT4G01070	Q9M156	UDP-glycosyltransferase 72B1 (EC 2.4.1.-) (Arbutin synthase) (Probable hydroquinone glucosyltransferase) (EC 2.4.1.218)
AT4G01090	Q9M155	AT4G01090 protein (AT4g01090/F2N1_13) (Uncharacterized protein AT4g01090)
AT4G01900	Q9ZST4	Nitrogen regulatory protein P-II homolog (Protein PII-like)
AT4G02350	F4JHH5	Exocyst complex component SEC15B (AtSec15b)
AT4G02500	O22775	Xyloglucan 6-xylosyltransferase 2 (AtXT2) (EC 2.4.2.39) (Putative glycosyltransferase 2) (AtGT2) (EC 2.4.-.-)
AT4G02570	Q94AH6	Cullin-1
AT4G02610	O22765	Tryptophan synthase alpha chain (EC 4.2.1.20) (Indole synthase) (Indole-3-glycerol-phosphate lyase) (EC 4.1.2.8)
AT4G02960	Q9ZT94	Retrovirus-related Pol polyprotein from transposon RE2 (Retro element 2) (AtRE2) [Includes: Protease RE2 (EC 3.4.23.-); Reverse transcriptase RE2 (EC 2.7.7.49); Endonuclease RE2]
AT4G03020	A0A384L310	LEC14B homolog
AT4G03180	A0A178V3M5	rRNA-processing protein FYV7
AT4G03430	Q9ZT71	Protein STABILIZED1 (Pre-mRNA processing factor 6-like protein) (Protein EMBRYO DEFECTIVE 2770)
AT4G04210	Q8RWU7	Plant UBX domain-containing protein 4 (PUX4) (CDC48-interacting UBX-domain protein 4)
AT4G04320	Q7Y1Z8	Malonyl-CoA decarboxylase family protein
AT4G05330	Q8LFN9	Probable ADP-ribosylation factor GTPase-activating protein AGD13 (ARF GAP AGD13) (Protein ARF-GAP DOMAIN 13) (AtAGD13)
AT4G05390	Q9M0V6	Ferredoxin--NADP reductase, root isozyme 1, chloroplastic (EC 1.18.1.2) (Root FNR 1) (AtRFNR1)
AT4G06634	Q2V3L3	Zinc finger transcription factor YY1 (Protein YIN YANG 1) (AtYY1)
AT4G06930	A0A178V212	EHD2
AT4G09670	Q9SZ83	Uncharacterized oxidoreductase At4g09670 (EC 1.-.-.-)
AT4G09950	Q9T0F4	Immune-associated nucleotide-binding protein 13 (AtIAN13) (AIG1-like protein)
AT4G10120	F4JLK2	Sucrose-phosphate synthase 4 (EC 2.4.1.14) (Sucrose phosphate synthase 4F) (AtSPS4F) (Sucrose phosphate synthase C) (UDP-glucose-fructose-phosphate glucosyltransferase)
AT4G11080	Q9T012	High mobility group B protein 13 (Nucleosome/chromatin assembly factor group D 13)
AT4G11120	Q5XF75	Elongation factor Ts, mitochondrial (EF-Ts) (EF-TsMt)
AT4G11160	A0A1P8B933	Translation initiation factor 2, small GTP-binding protein
AT4G11820	P54873	Hydroxymethylglutaryl-CoA synthase (HMG-CoA synthase) (EC 2.3.3.10) (3-hydroxy-3-methylglutaryl coenzyme A synthase) (Protein EMBRYO DEFECTIVE 2778) (Protein FLAKY POLLEN 1)
AT4G12130	Q8L733	Putative transferase At4g12130, mitochondrial (EC 2.1.-.-) (Iron-sulfur cluster assembly factor homolog COG0354)
AT4G12320	Q66GJ1	At4g12320 (Cytochrome P450, family 706, subfamily A, polypeptide 6)
AT4G12430	Q9SU39	Probable trehalose-phosphate phosphatase F (AtTPPF) (EC 3.1.3.12) (Trehalose 6-phosphate phosphatase) (Trehalose-phosphate phosphatase 5)
AT4G12590	Q9SU27	ER membrane protein complex subunit 3
AT4G12610	Q9SU25	Transcription initiation factor IIF subunit alpha (TFIIF-alpha) (General transcription factor IIF subunit 1) (Transcription initiation factor RAP74 homolog) (AtRAP74)
AT4G12640	A0A178V4Y0	RRM domain-containing protein
AT4G12650	F4JRE0	Transmembrane 9 superfamily member 12 (Endomembrane protein 7) (Transmembrane nine protein 12) (AtTMN12)
AT4G12770	Q0WQ57	Auxilin-related protein 2
AT4G12780	Q9SU08	Auxilin-related protein 1 (Auxilin-like protein 1)
AT4G12790	A0A384LB56	GPN-loop GTPase 3
AT4G13210	Q9SVQ6	Putative pectate lyase 14 (EC 4.2.2.2)
AT4G13720	Q8L968	Inosine triphosphate pyrophosphatase (ITPase) (Inosine triphosphatase) (EC 3.6.1.9) (Non-canonical purine NTP pyrophosphatase) (Non-standard purine NTP pyrophosphatase) (Nucleoside-triphosphate diphosphatase) (Nucleoside-triphosphate pyrophosphatase) (NTPase)
AT4G14570	Q84LM4	Acylamino-acid-releasing enzyme (AARE) (EC 3.4.19.1) (Oxidized protein hydrolase) (OPH)
AT4G14800	O24633	Proteasome subunit beta type-2-B (20S proteasome beta subunit D-2) (Proteasome component GA) (Proteasome subunit beta type-4)
AT4G15110	O23365	Cytochrome P450 97B3, chloroplastic (EC 1.14.-.-)
AT4G15410	Q7Y175	Plant UBX domain-containing protein 5 (PUX5)
AT4G15510	O23403	PsbP domain-containing protein 1, chloroplastic (OEC23-like protein 3) (PsbP-related thylakoid lumenal protein 1)
AT4G15790	A0A178UXU6	Uncharacterized protein
AT4G16100	Q940I8	At4g16100 (Heat shock protein, putative (DUF789)) (Uncharacterized protein Z97340.18)
AT4G16800	F4JML5	Probable enoyl-CoA hydratase 2, mitochondrial (EC 4.2.1.17)
AT4G17060	O23550	Protein FIP2 (FRIGIDA-interacting protein 2)
AT4G17640	P40229	Casein kinase II subunit beta-2 (CK II beta-2)
AT4G17720	A0A654FQD0	RRM domain-containing protein
AT4G18810	A0A178UYQ1	NAD(P)-binding Rossmann-fold superfamily protein
AT4G18950	C0Z2R6	AT4G18950 protein (Integrin-linked protein kinase family)
AT4G19150	F4JSG6	Ankyrin repeat family protein
AT4G19350	Q8LAF5	At4g19350 (Embryo defective 3006) (Uncharacterized protein At4g19350/T5K18_130)
AT4G20020	O49429	Multiple organellar RNA editing factor 1, mitochondrial (RNA editing-interacting protein 8)
AT4G20330	A0A178UVI2	Transcription initiation factor IIE subunit beta
AT4G21110	A0A384L3G1	(thale cress) hypothetical protein
AT4G21210	O49562	Pyruvate, phosphate dikinase regulatory protein 1, chloroplastic (EC 2.7.11.32) (EC 2.7.4.27) (Bifunctional dikinase regulatory protein 1) (AtRP1) (BFRP1) (Pyruvate, Pi dikinase regulatory protein 1) (PPDK RP1) (PPDK regulatory protein 1)
AT4G21750	Q8RWU4	Homeobox-leucine zipper protein MERISTEM L1 (HD-ZIP protein ATML1) (Homeodomain transcription factor ATML1)
AT4G22150	Q9SUG6	Plant UBX domain-containing protein 3 (PUX3) (CDC48-interacting UBX-domain protein 3)
AT4G23500	A0A5S9XVT1	Polygalacturonase
AT4G23600	Q9SUR6	Cystine lyase CORI3 (EC 4.4.1.35) (Protein CORONATINE INDUCED 3) (Protein JASMONATE RESPONSIVE 2)
AT4G24690	Q9SB64	Protein NBR1 homolog (AtNBR1) (At4g24690)
AT4G24840	F4JRR1	Conserved oligomeric Golgi complex subunit 2 (COG complex subunit 2) (Component of oligomeric Golgi complex 2)
AT4G25270	Q9SB36	Pentatricopeptide repeat-containing protein At4g25270, chloroplastic
AT4G25960	Q8LPK2	ABC transporter B family member 2 (ABC transporter ABCB.2) (AtABCB2) (Multidrug resistance protein 2) (P-glycoprotein 2)
AT4G26000	Q9SZH4	RNA-binding KH domain-containing protein PEPPER
AT4G26480	Q0WLR1	KH domain-containing protein At4g26480 (Quaking-like protein 1)
AT4G26555	Q944B0	Peptidyl-prolyl cis-trans isomerase FKBP16-1, chloroplastic (PPIase FKBP16-1) (EC 5.2.1.8) (FK506-binding protein 16-1) (AtFKBP16-1) (Immunophilin FKBP16-1) (Rotamase)
AT4G26740	O81270	Peroxygenase 1 (AtPXG1) (EC 1.11.2.3) (Caleosin-1) (Embryo-specific protein 1 (ATS1))
AT4G26760	Q8LEG3	65-kDa microtubule-associated protein 2 (AtMAP65-2)
AT4G26840	P55852	Small ubiquitin-related modifier 1 (AtSUMO1) (Ubiquitin-like protein SMT3)
AT4G26860	A0A7G2F2Q2	Pyridoxal phosphate homeostasis protein (PLP homeostasis protein)
AT4G27060	Q9T041	Microtubule-associated protein TORTIFOLIA1 (Microtubule-associated protein SPIRAL2) (Protein CONVOLUTA)
AT4G27070	P25269	Tryptophan synthase beta chain 2, chloroplastic (EC 4.2.1.20)
AT4G27080	Q9T042	Protein disulfide-isomerase 5-4 (AtPDIL5-4) (Protein disulfide-isomerase 7) (PDI7) (Protein disulfide-isomerase 8-2) (AtPDIL8-2)
AT4G27170	P15460	2S seed storage protein 4 (2S albumin storage protein) (NWMU2-2S albumin 4) [Cleaved into: 2S seed storage protein 4 small subunit; 2S seed storage protein 4 large subunit]
AT4G27380	A0A178V2S0	Uncharacterized protein
AT4G27640	A0A178V675	Importin N-terminal domain-containing protein
AT4G27690	Q9T091	Vacuolar protein sorting-associated protein 26B (Vesicle protein sorting 26B)
AT4G28030	Q94AC8	GCN5-related N-acetyltransferase 7, chloroplastic (EC 2.3.1.255) (EC 2.3.1.48)
AT4G28730	Q8GWS0	Glutaredoxin-C5, chloroplastic (AtGrxC5)
AT4G28780	Q9SVU5	GDSL esterase/lipase At4g28780 (EC 3.1.1.-) (Extracellular lipase At4g28780)
AT4G28990	A0A178UXJ3	(thale cress) hypothetical protein
AT4G29510	Q9SU94	Protein arginine N-methyltransferase 1.1 (AtPRMT11) (EC 2.1.1.319) (Arginine methyltransferase pam1) (Histone-arginine N-methyltransferase PRMT11)
AT4G29590	A0A178UTX2	Methyltransferase type 11 domain-containing protein
AT4G29670	Q8LCT3	Thioredoxin-like 2-2, chloroplastic (Atypical cysteine/histidine-rich thioredoxin 2) (AtACHT2)
AT4G30210	Q9SUM3	NADPH--cytochrome P450 reductase 2 (CPR 2) (P450R 2) (EC 1.6.2.4)
AT4G30620	Q9M098	Nucleoid-associated protein At4g30620, chloroplastic
AT4G30820	A0A1P8B3P5	Cyclin-dependent kinase-activating kinase assembly factor-related / CDK-activating kinase assembly factor-like protein
AT4G30825	O65567	Pentatricopeptide repeat-containing protein At4g30825, chloroplastic
AT4G30930	Q8L9A0	Large ribosomal subunit protein bL21m (50S ribosomal protein L21, mitochondrial) (Protein NUCLEAR FUSION DEFECTIVE 1)
AT4G31300	Q8LD27	Proteasome subunit beta type-6 (EC 3.4.25.1) (20S proteasome beta subunit A-1) (Proteasome component D) (Proteasome subunit beta type-1)
AT4G31560	A0A178UXQ3	HCF153
AT4G31770	Q94K01	Lariat debranching enzyme (AtDBR1) (EC 3.1.4.-)
AT4G31780	O81770	Monogalactosyldiacylglycerol synthase 1, chloroplastic (AtMGD1) (EC 2.4.1.46) (MGDG synthase type A) (Protein EMBRYO DEFECTIVE 2797)
AT4G31810	Q8RXN4	Small ribosomal subunit protein mS47 (3-hydroxyisobutyryl-CoA hydrolase-like protein 2, mitochondrial) (EC 3.1.2.-)
AT4G31850	Q9SZ52	Pentatricopeptide repeat-containing protein At4g31850, chloroplastic (Protein PROTON GRADIENT REGULATION 3)
AT4G32400	Q9SUV1	Adenine nucleotide transporter BT1, chloroplastic/mitochondrial (Protein BRITTLE 1 homolog) (AtBT1) (Protein EMBRYO DEFECTIVE 104) (Protein EMBRYO DEFECTIVE 42) (Protein SODIUM HYPERSENSITIVE 1)
AT4G32620	A0A654FUW6	Enhancer of polycomb-like protein
AT4G32660	P51568	Serine/threonine-protein kinase AFC3 (EC 2.7.12.1)
AT4G32915	F4JV80	Glutamyl-tRNA(Gln) amidotransferase subunit C, chloroplastic/mitochondrial (Glu-AdT subunit C) (EC 6.3.5.-)
AT4G33030	O48917	UDP-sulfoquinovose synthase, chloroplastic (EC 3.13.1.1) (Sulfite:UDP-glucose sulfotransferase) (Sulfolipid biosynthesis protein)
AT4G33050	O82645	IQ domain-containing protein IQM1 (IQ motif-containing protein 1)
AT4G33110	A0A654FV30	Uncharacterized protein
AT4G33400	Q9SZB7	Dem-like protein (Putative Dem protein) (Vacuolar import/degradation, Vid27-related protein)
AT4G33625	A0A178UZT6	(thale cress) hypothetical protein
AT4G33670	O81884	L-galactose dehydrogenase (At-GalDH) (L-GalDH) (EC 1.1.1.316)
AT4G33740	A0A654FV88	Transmembrane protein
AT4G33865	Q680P8	Small ribosomal subunit protein uS14z/uS14y/uS14x (40S ribosomal protein S29)
AT4G33910	Q8VZJ7	Probable prolyl 4-hydroxylase 9 (AtP4H9) (EC 1.14.11.2)
AT4G34360	A0A178UV40	Methyltransferase domain-containing protein
AT4G34430	Q8VY05	SWI/SNF complex subunit SWI3D (AtSWI3D) (Transcription regulatory protein SWI3D)
AT4G34640	P53799	Squalene synthase 1 (SQS 1) (SS 1) (EC 2.5.1.21) (FPP:FPP farnesyltransferase 1) (Farnesyl-diphosphate farnesyltransferase 1)
AT4G34910	Q9SW44	DEAD-box ATP-dependent RNA helicase 16 (EC 3.6.4.13)
AT4G35890	Q94K80	La-related protein 1C (AtLARP1c)
AT4G36480	Q94IB8	Long chain base biosynthesis protein 1 (AtLCB1) (EC 2.3.1.50) (Protein EMBRYO DEFECTIVE 2779) (Protein FUMONISIN B1 RESISTANT 11)
AT4G36680	Q9M065	Small ribosomal subunit protein mL103 (rPPR7) (Pentatricopeptide repeat-containing protein At4g36680, mitochondrial)
AT4G36700	F4JQG6	Vicilin-like seed storage protein At4g36700 (Globulin At4g36700)
AT4G36960	A0A5S9XZA7	RRM domain-containing protein
AT4G36980	A0A178UT30	Suppressor of white apricot N-terminal domain-containing protein
AT4G37000	Q8LDU4	Red chlorophyll catabolite reductase, chloroplastic (AtRCCR) (RCC reductase) (EC 1.3.7.12) (Accelerated cell death protein 2)
AT4G37090	A0A5S9XZC8	Uncharacterized protein
AT4G37120	O23174	Pre-mRNA-splicing factor SLU7-B
AT4G37210	F4JRB6	Tetratricopeptide repeat (TPR)-like superfamily protein
AT4G37260	O23160	Transcription factor MYB73 (Myb-related protein 73) (AtMYB73)
AT4G37550	A0A178UV16	Acetamidase/Formamidase family protein
AT4G38040	C0Z2E1	AT4G38040 protein (Exostosin family protein)
AT4G38130	O22446	Histone deacetylase 19 (AtHD1) (HD) (EC 3.5.1.98)
AT4G38430	Q93ZY2	Rop guanine nucleotide exchange factor 1 (AtRopGEF1) (Kinase partner protein-like) (KPP-like) (Rho of plants guanine nucleotide exchange factor 1)
AT4G38580	Q9SZN7	Heavy metal-associated isoprenylated plant protein 26 (AtHIP26) (AtHIPP26) (Farnesylated protein 6) (AtFP6)
AT4G38710	Q9SZP8	Eukaryotic translation initiation factor 4B3 (AtTif4B3) (eIF4B3)
AT4G38900	Q8H1F0	bZIP transcription factor 29 (AtbZIP29) (Protein DRINK ME-LIKE)
AT4G39800	P42801	Inositol-3-phosphate synthase isozyme 1 (AtIPS1) (MIP synthase 1) (EC 5.5.1.4) (Myo-inositol 1-phosphate synthase 1) (AtMIPS 1) (MI-1-P synthase 1)
AT4G39820	O65669	Tetratricopeptide repeat (TPR)-like superfamily protein (Uncharacterized protein AT4g39820)
AT4G39970	Q680K2	Haloacid dehalogenase-like hydrolase domain-containing protein At4g39970 (EC 3.1.3.-)
AT5G02050	A0A654FXH2	(thale cress) hypothetical protein
AT5G02270	Q9LZ98	ABC transporter I family member 20 (ABC transporter ABCI.20) (AtABCI20) (GCN-related protein 3) (Non-intrinsic ABC protein 9)
AT5G02770	Q9LZ08	Protein MODIFIER OF SNC1 11
AT5G02790	Q9LZ06	Glutathione S-transferase L3 (AtGSTL3) (EC 2.5.1.18) (GST class-lambda member 3)
AT5G02850	Q9LZ00	Mediator of RNA polymerase II transcription subunit 4
AT5G03160	Q9LYW9	DnaJ protein P58IPK homolog (AtP58IPK) (Chaperone protein dnaJ 36) (AtDjA36) (AtJ36)
AT5G03220	Q9LYW3	Mediator of RNA polymerase II transcription subunit 7a
AT5G03455	Q8GY31	Dual specificity phosphatase Cdc25 (EC 3.1.3.48) (Arath;CDC25) (Arsenate reductase) (AtASR) (Arsenate reductase 2) (EC 1.20.4.1) (Sulfurtransferase 5) (AtStr5)
AT5G03610	Q9LZS7	GDSL esterase/lipase At5g03610 (EC 3.1.1.-) (Extracellular lipase At5g03610)
AT5G04290	F4JW79	Protein RNA-directed DNA methylation 3 (KOW domain-containing transcription factor 1) (Protein SPT5-like)
AT5G04510	Q9XF67	3-phosphoinositide-dependent protein kinase 1 (AtPDK1) (EC 2.7.11.1)
AT5G04550	A0A654FYD2	(thale cress) hypothetical protein
AT5G04810	Q0WMY5	Pentatricopeptide repeat-containing protein At5g04810, chloroplastic (Maize PPR4 homolog) (AtPPR4)
AT5G05270	Q8VZW3	Probable chalcone--flavanone isomerase 3 (Chalcone isomerase 3) (EC 5.5.1.6) (Chalcone isomerase-like 1)
AT5G05550	Q9FFG0	Trihelix transcription factor ENAP2 (Trihelix DNA-binding protein ENAP2) (Agrobacterium tumefaciens VirF-interacting protein 5) (EIN2 nuclear associated protein 2)
AT5G05590	Q42527	N-(5'-phosphoribosyl)anthranilate isomerase 2, chloroplastic (EC 5.3.1.24)
AT5G05670	A0A178UJQ1	Signal recognition particle receptor subunit beta
AT5G05730	P32068	Anthranilate synthase alpha subunit 1, chloroplastic (EC 4.1.3.27) (Anthranilate synthase component 1-1) (Anthranilate synthase component I-1) (Protein A-METHYL TRYPTOPHAN RESISTANT 1) (Protein JASMONATE-INDUCED DEFECTIVE LATERAL ROOT 1) (Protein TRYPTOPHAN BIOSYNTHESIS 5) (Protein WEAK ETHYLENE INSENSITIVE 2)
AT5G05980	F4K2A1	Folylpolyglutamate synthase (EC 6.3.2.17) (DHFS-FPGS homolog B) (Folylpoly-gamma-glutamate synthetase) (FPGS) (Tetrahydrofolylpolyglutamate synthase) (Tetrahydrofolate synthase)
AT5G06220	A0A1P8B9X6	LETM1-like protein
AT5G06770	Q9FG30	Zinc finger CCCH domain-containing protein 52 (AtC3H52)
AT5G06780	Q9FG29	Protein EMSY-LIKE 2 (AtEML2)
AT5G07030	A0A178UC28	Peptidase A1 domain-containing protein
AT5G07290	Q9LYN7	Protein MEI2-like 4 (AML4) (MEI2-like protein 4)
AT5G08100	P50287	Isoaspartyl peptidase/L-asparaginase 1 (EC 3.4.19.5) (L-asparagine amidohydrolase 1) [Cleaved into: Isoaspartyl peptidase/L-asparaginase 1 subunit alpha; Isoaspartyl peptidase/L-asparaginase 1 subunit beta]
AT5G08120	Q9LEZ4	Protein MICROTUBULE BINDING PROTEIN 2C (AtMBP2C) (Movement protein binding protein 2C)
AT5G08160	F4K9L9	Serine/threonine protein kinase 3
AT5G08580	Q9FNN0	Calcium-binding EF hand family protein (Uncharacterized protein At5g08580) (Uncharacterized protein MAH20.14)
AT5G08640	Q96330	Flavonol synthase/flavanone 3-hydroxylase (EC 1.14.11.9) (EC 1.14.20.6) (FLS 1)
AT5G08720	Q9C5A5	At5g08720 (Polyketide cyclase/dehydrase/lipid transporter) (Uncharacterized protein At5g08720) (Uncharacterized protein At5g08720/T2K12_70)
AT5G09600	P0DKI0	Succinate dehydrogenase subunit 3-1, mitochondrial
AT5G09840	Q9FIC2	Emb|CAB71880.1 (Endonuclease or glycosyl hydrolase)
AT5G10350	Q9LX90	Polyadenylate-binding protein 3 (AtPabN2) (AtPabN3) (Poly(A)-binding protein 3) (Nuclear poly(A)-binding protein 3) (Poly(A)-binding protein III) (PABIII)
AT5G10690	Q8VYD6	Pentatricopeptide repeat-containing protein At5g10690 (CBS domain-containing protein CBSPPR1)
AT5G10710	A0A5S9Y3F0	Centromere protein O
AT5G10920	Q9LEU8	Argininosuccinate lyase, chloroplastic (EC 4.3.2.1) (Arginosuccinase)
AT5G11010	Q8VYP6	Polynucleotide 5'-hydroxyl-kinase NOL9 (EC 2.7.1.-) (Nucleolar protein 9 homolog)
AT5G11770	Q42577	NADH dehydrogenase [ubiquinone] iron-sulfur protein 7, mitochondrial (EC 7.1.1.2)
AT5G12320	A0A178UH69	(thale cress) hypothetical protein
AT5G12410	A0A178UEJ3	THUMP domain-containing protein
AT5G13010	F4K2E9	Pre-mRNA-splicing factor ATP-dependent RNA helicase DEAH7 (EC 3.6.4.13) (DEAH RNA helicase homolog PRP16) (Protein CLUMSY VEIN) (Protein EMBRYO DEFECTIVE 3011) (Protein PSR1-INTERACTING PROTEIN 1)
AT5G13120	Q9ASS6	Photosynthetic NDH subunit of lumenal location 5, chloroplastic (Cyclophilin of 20 kDa 2) (AtCYP20-2) (Peptidyl-prolyl cis-trans isomerase CYP20-2) (PPIase CYP20-2) (EC 5.2.1.8) (Rotamase CYP20-2) (Thylakoid lumen PPIase of 20 kDa) (TLP20) (TLP21)
AT5G13270	Q9LYU9	Pentatricopeptide repeat-containing protein At5g13270, chloroplastic
AT5G13280	Q9LYU8	Aspartokinase 1, chloroplastic (EC 2.7.2.4) (Aspartate kinase 1)
AT5G13340	A0A178USW5	Uncharacterized protein
AT5G13360	F4K2J2	Auxin-responsive GH3 family protein
AT5G13480	Q6NLV4	Flowering time control protein FY
AT5G13520	Q9FY49	Leucine aminopeptidase (EC 3.4.11.-) (Epoxide hydrolase) (EC 3.3.2.10) (Leukotriene A-4 hydrolase homolog) (LTA-4 hydrolase)
AT5G13930	P13114	Chalcone synthase (EC 2.3.1.74) (Naringenin-chalcone synthase) (Protein TRANSPARENT TESTA 4)
AT5G14060	O23653	Aspartokinase 2, chloroplastic (EC 2.7.2.4) (Aspartate kinase 2)
AT5G14120	A0A178UJV5	(thale cress) hypothetical protein
AT5G14200	Q9FMT1	3-isopropylmalate dehydrogenase 1, chloroplastic (3-IPM-DH 1) (AtIMDH1) (IMDH 1) (EC 1.1.1.85) (Beta-IPM dehydrogenase 1) (Isopropylmalate dehydrogenase 1) (AtIMD1) (Methylthioalkylmalate dehydrogenase 1)
AT5G14260	A0A1P8BDE0	Rubisco methyltransferase family protein
AT5G14600	Q84K50	tRNA (adenine(58)-N(1))-methyltransferase
AT5G14610	Q9LYJ9	DEAD-box ATP-dependent RNA helicase 46 (EC 3.6.4.13)
AT5G15020	Q9LFQ3	Paired amphipathic helix protein Sin3-like 2
AT5G15390	A0A1P8BD45	tRNA/rRNA methyltransferase (SpoU) family protein
AT5G15640	A0A1P8B9P4	Mitochondrial substrate carrier family protein
AT5G15810	Q9LFU5	tRNA (guanine(26)-N(2))-dimethyltransferase 1 (EC 2.1.1.216) (tRNA 2,2-dimethylguanosine-26 methyltransferase 1) (tRNA(guanine-26,N(2)-N(2)) methyltransferase 1) (tRNA(m(2,2)G26)dimethyltransferase 1)
AT5G16010	Q9LFS3	3-oxo-5-alpha-steroid 4-dehydrogenase family protein (AT5g16010/F1N13_150) (Steroid 5alpha-reductase-like protein)
AT5G16180	Q9LF10	Chloroplastic group IIA intron splicing facilitator CRS1, chloroplastic (Chloroplastic RNA splicing factor 1) (Protein CHLOROPLAST RNA SPLICING 1)
AT5G16290	Q9FFF4	Acetolactate synthase small subunit 2, chloroplastic (ALS-interacting protein 3) (Acetohydroxy-acid synthase small subunit 2) (Protein valine-tolerant 1)
AT5G16440	Q38929	Isopentenyl-diphosphate Delta-isomerase I, chloroplastic (EC 5.3.3.2) (Isopentenyl pyrophosphate isomerase I) (IPP isomerase I)
AT5G17050	Q9LFJ8	Flavonol 3-O-glucosyltransferase (EC 2.4.1.91) (Anthocyanin 3-O-glucosyltransferase) (UDP glucose:flavonoid 3-O-glucosyltransferase) (UDP-glycosyltransferase 78D2)
AT5G17440	A0A178UML4	LUC7 related protein
AT5G17530	A0A1P8BGI7	phosphoglucomutase (alpha-D-glucose-1,6-bisphosphate-dependent) (EC 5.4.2.2)
AT5G17560	Q9LF68	Protein BOLA4, chloroplastic/mitochondrial
AT5G17910	Q9FKN5	Cardiomyopathy-associated protein (Gb|AAC35233.1|)
AT5G18190	Q9FK52	Casein kinase-like protein (Protein kinase family protein)
AT5G18410	Q5S2C3	Protein PIR (PIR of plants) (Protein KLUNKER) (AtSRA1) (Protein PIROGI)
AT5G18550	Q6NPN3	Zinc finger CCCH domain-containing protein 58 (AtC3H58) (Zinc finger CCCH domain-containing protein ZFN-like 3)
AT5G18590	A0A178UH22	Galactose oxidase/kelch repeat superfamily protein
AT5G19140	A0A178UAU4	(thale cress) hypothetical protein (ATAILP1)
AT5G19180	O65041	NEDD8-activating enzyme E1 catalytic subunit (EC 6.2.1.64) (RUB-activating enzyme) (Ubiquitin-activating enzyme E1-like protein)
AT5G19440	Q29Q34	At5g19440 (NAD(P)-binding Rossmann-fold superfamily protein)
AT5G19480	Q6NQD9	Probable mediator of RNA polymerase II transcription subunit 19b
AT5G19485	Q1G3F7	Transferases/nucleotidyltransferase
AT5G19520	Q84M97	Mechanosensitive ion channel protein 9 (Mechanosensitive channel of small conductance-like 9) (MscS-Like protein 9) (AtMSL9)
AT5G19900	A0A384LM88	PRLI-interacting factor A
AT5G20040	Q9C5J6	tRNA dimethylallyltransferase 9 (EC 2.5.1.75) (Isopentenyl-diphosphate: tRNA isopentenyltransferase 9) (AtIPT9) (IPP transferase 9) (IPPT 9)
AT5G20080	P83291	NADH-cytochrome b5 reductase-like protein (B5R) (EC 1.6.2.2)
AT5G20170	F4K460	Mediator of RNA polymerase II transcription subunit 17
AT5G20520	Q8RXP6	Alpha/beta hydrolase domain-containing protein WAV2 (EC 3.-.-.-) (Protein WAVY GROWTH 2)
AT5G20580	A0A654G2Z6	(thale cress) hypothetical protein
AT5G20930	Q39238	Serine/threonine-protein kinase TOUSLED (EC 2.7.11.1)
AT5G21430	Q84VQ4	NAD(P)H-quinone oxidoreductase subunit U, chloroplastic (EC 7.1.1.-) (NAD(P)H dehydrogenase subunit U) (NDH subunit U) (NADH-plastoquinone oxidoreductase subunit U) (Protein CHLORORESPIRATORY REDUCTION L)
AT5G22350	Q93YN4	Mitochondrial fission protein ELM1 (Protein ELONGATED MITOCHONDRIA 1)
AT5G22470	Q9FK91	Protein ADP-ribosyltransferase PARP3 (EC 2.4.2.-) (NAD(+) ADP-ribosyltransferase 3) (ADPRT-3) (Poly [ADP-ribose] polymerase 3) (PARP-3) (Poly[ADP-ribose] synthase 3)
AT5G22570	Q8GWF1	Probable WRKY transcription factor 38 (WRKY DNA-binding protein 38)
AT5G22780	Q8LPK4	AP-2 complex subunit alpha-2 (Adaptor protein complex AP-2 subunit alpha-2) (Adaptor-related protein complex 2 subunit alpha-2) (Alpha-adaptin 2) (Clathrin assembly protein complex 2 alpha-C large chain) (At-aC-Ad) (At-alphaC-Ad)
AT5G23290	P57742	Prefoldin subunit 5 (Gene involved in microtubule biogenesis 5)
AT5G23440	Q9FHL4	Ferredoxin-thioredoxin reductase subunit A1, chloroplastic (FTR-A1) (Ferredoxin-thioredoxin reductase, variable chain FTRA1) (FTR-V 1)
AT5G23680	A0A178UCW9	SAM domain-containing protein
AT5G23820	Q9FF98	MD-2-related lipid-recognition protein 3
AT5G24165	A0A654G4G1	(thale cress) hypothetical protein
AT5G24430	Q9FIM9	CDPK-related kinase 4 (AtCRK4) (EC 2.7.11.1) (Calcium/calmodulin-dependent protein kinase CRK4)
AT5G24520	Q9XGN1	Protein TRANSPARENT TESTA GLABRA 1
AT5G24580	Q9FLU5	Heavy metal-associated isoprenylated plant protein 9 (AtHIP09)
AT5G24850	Q84KJ5	Cryptochrome DASH, chloroplastic/mitochondrial (Cryptochrome-3)
AT5G25960	F4JYA1	AslB (DUF239)
AT5G25980	Q9C5C2	Myrosinase 2 (EC 3.2.1.147) (Beta-glucosidase 37) (AtBGLU37) (Sinigrinase 2) (Thioglucosidase 2)
AT5G26670	Q66GM8	Pectin acetylesterase 10 (EC 3.1.1.-)
AT5G26680	O65251	Flap endonuclease 1 (FEN-1) (EC 3.1.-.-) (Flap structure-specific endonuclease 1)
AT5G26860	P93655	Lon protease homolog 1, mitochondrial (EC 3.4.21.53)
AT5G27270	O04647	Pentatricopeptide repeat-containing protein At5g27270 (Protein EMBRYO DEFECTIVE 976)
AT5G27330	A0A654G4T2	(thale cress) hypothetical protein
AT5G27380	P46416	Glutathione synthetase, chloroplastic (GSH synthetase) (GSH-S) (Glutathione synthase) (EC 6.3.2.3)
AT5G27390	A0A178UIM5	PsbP C-terminal domain-containing protein
AT5G27560	A0A1R7T377	DUF1995 domain protein, putative (DUF1995)
AT5G27740	Q8VXX4	Replication factor C subunit 3 (AtRFC3) (Activator 1 subunit 3) (Protein EMBRYO DEFECTIVE 161) (Protein EMBRYO DEFECTIVE 251) (Protein EMBRYO DEFECTIVE 2775)
AT5G28750	Q9LKU2	Sec-independent protein translocase protein TATA, chloroplastic (Protein THYLAKOID ASSEMBLY 4) (Protein TWIN-ARGININE TRANSLOCATION A)
AT5G28850	Q5QIT3	Serine/threonine protein phosphatase 2A regulatory subunit B''beta (AtB''beta) (Serine/threonine protein phosphatase 2A regulatory subunit B'' beta 1 isoform) (PP2A, B'' subunit, beta 1 isoform)
AT5G34850	Q949Y3	Bifunctional purple acid phosphatase 26 [Includes: Acid phosphatase (EC 3.1.3.2); Peroxidase (EC 1.11.1.7)]
AT5G35520	Q2V0Z5	Protein MIS12 homolog (Protein MINICHROMOSOME INSTABILITY 12) (AtMIS12) (Protein MIS12-LIKE)
AT5G35980	Q8RWH3	Dual specificity protein kinase YAK1 homolog (AtYAK1) (EC 2.7.12.1) (Dual specificity tyrosine-phosphorylation-regulated kinase YAK1)
AT5G36170	Q9LVY0	Peptide chain release factor PrfB1, chloroplastic (AtPrfB1) (AtPrfB) (Protein HIGH CHLOROPHYLL FLUORESCENCE 109)
AT5G36700	P0DKC3	Phosphoglycolate phosphatase 1A, chloroplastic (EC 3.1.3.18)
AT5G36950	Q9FIV6	Protease Do-like 10, mitochondrial (EC 3.4.21.-)
AT5G37370	Q8RWB1	Pre-mRNA splicing factor SR-like 1 (AtSRL1)
AT5G38520	A0A654G649	AB hydrolase-1 domain-containing protein
AT5G38600	A0A178UE86	Uncharacterized protein
AT5G39080	A0A654G6D8	Uncharacterized protein
AT5G39730	Q9FIX1	AIG2-like protein B (EC 2.3.2.-) (Avirulence-induced gene 2-like protein B) (Putative gamma-glutamylcyclotransferase)
AT5G39830	Q9LU10	Protease Do-like 8, chloroplastic (EC 3.4.21.-)
AT5G41190	Q9FLL1	RNA-binding NOB1-like protein (AtNob1) (EC 3.1.-.-)
AT5G41700	P35131	Ubiquitin-conjugating enzyme E2 8 (EC 2.3.2.23) (E2 ubiquitin-conjugating enzyme 8) (UBCAT4A) (Ubiquitin carrier protein 8) (Ubiquitin-conjugating enzyme E2-17 kDa 8) (Ubiquitin-protein ligase 8)
AT5G41970	A0A178UP13	Metal-dependent protein hydrolase
AT5G42030	Q9FHY1	Protein ABIL4 (Abl interactor-like protein 4) (AtABIL4)
AT5G42150	A0A5S9YBA4	Prostaglandin E synthase 2 (EC 1.11.1.7) (EC 5.3.99.3) (Microsomal prostaglandin E synthase 2)
AT5G42765	A0A178UII7	Uncharacterized protein
AT5G42920	F4K4J0	THO complex subunit 5B (THO complex subunit 5) (AtTHO5)
AT5G43500	Q9LSW2	Actin-related protein 9
AT5G43750	Q9FG89	Photosynthetic NDH subunit of subcomplex B 5, chloroplastic (Protein PnsB5) (NAD(P)H dehydrogenase 18)
AT5G43970	Q9FNC9	Mitochondrial import receptor subunit TOM9-2 (Mitochondrial import receptor subunit TOM22 homolog 2) (Translocase of outer membrane 22 kDa subunit homolog 2) (Translocase of outer membrane 9 kDa subunit TOM9-2)
AT5G44110	Q9XF19	ABC transporter I family member 21 (ABC transporter ABCI.21) (AtABCI21) (GCN-related protein 1) (Non-intrinsic ABC protein 2)
AT5G44150	F4K8S5	Protein ECERIFERUM 16 (RST1-intearcting protein)
AT5G44200	Q9XFD1	Nuclear cap-binding protein subunit 2 (20 kDa nuclear cap-binding protein) (NCBP 20 kDa subunit) (AtCBP20)
AT5G44730	A0A178UJ81	(thale cress) hypothetical protein
AT5G46280	Q9FL33	DNA replication licensing factor MCM3 (EC 3.6.4.12) (Minichromosome maintenance protein 3) (AtMCM3)
AT5G47320	P39697	Small ribosomal subunit protein uS19m (40S ribosomal protein S19, mitochondrial)
AT5G47820	Q8GS71	Kinesin-like protein KIN-4A (AtKINESIN-4A) (Protein FRAGILE FIBER 1)
AT5G47840	Q9FIJ7	Adenylate kinase 2, chloroplastic (AK 2) (EC 2.7.4.3) (ATP-AMP transphosphorylase 2) (ATP:AMP phosphotransferase) (Adenylate monophosphate kinase 2) (AMK2)
AT5G47870	Q9FIJ4	DNA repair RAD52-like protein 2, chloroplastic (Organellar DNA-binding protein 2)
AT5G48220	A8MS79	indole-3-glycerol-phosphate synthase (EC 4.1.1.48)
AT5G48480	Q9LV66	Uncharacterized protein At5g48480
AT5G48620	Q9FJK8	Probable disease resistance RPP8-like protein 4
AT5G48650	Q84JH2	Nuclear transport factor 2 (NTF2) family protein with RNA binding (RRM-RBD-RNP motifs) domain-containing protein (Putative NTF2-containing RNA-binding protein)
AT5G48680	A0A7G2FEM0	(thale cress) hypothetical protein
AT5G48730	Q9FKC3	Pentatricopeptide repeat-containing protein At5g48730, chloroplastic
AT5G48930	Q9FI78	Shikimate O-hydroxycinnamoyltransferase (EC 2.3.1.133) (Hydroxycinnamoyl transferase) (AtHCT) (Hydroxycinnamoyl-Coenzyme A shikimate/quinate hydroxycinnamoyltransferase)
AT5G48960	F4K3A9	HAD-superfamily hydrolase, subfamily IG, 5'-nucleotidase
AT5G49220	A0A178UF50	(thale cress) hypothetical protein
AT5G49510	P57741	Prefoldin subunit 3 (Gene involved in microtubule biogenesis 2)
AT5G49830	Q9LTB0	Exocyst complex component EXO84B (AtExo80b)
AT5G50150	A0A178UBH7	Carboxyl-terminal peptidase
AT5G50250	Q9FGS0	RNA-binding protein CP31B, chloroplastic
AT5G50840	F4KAG0	Alpha-taxilin-like protein
AT5G50850	Q38799	Pyruvate dehydrogenase E1 component subunit beta-1, mitochondrial (PDHE1-B) (EC 1.2.4.1) (Protein MACCI-BOU)
AT5G50930	Q9FI55	Protein MHF1 homolog (AtMHF1)
AT5G51100	Q9LU64	Superoxide dismutase [Fe] 2, chloroplastic (EC 1.15.1.1) (Protein ALBINO OR PALE GREEN 8) (Protein FE SUPEROXIDE DISMUTASE 2)
AT5G51880	A0A178UU40	Fe2OG dioxygenase domain-containing protein
AT5G51940	Q9FJ98	DNA-directed RNA polymerases II, IV and V subunit 6A (RNA polymerase Rpb6)
AT5G52010	A0A178UA35	C2H2-type domain-containing protein
AT5G52530	Q9FGR1	Dentin sialophosphoprotein-like protein (Uncharacterized protein At5g52530)
AT5G52560	Q9C5I1	UDP-sugar pyrophosphorylase (AtUSP) (EC 2.7.7.64)
AT5G52580	A0A178UBN8	(thale cress) hypothetical protein
AT5G53070	Q9LVU5	Large ribosomal subunit protein bL9c (50S ribosomal protein L9, chloroplastic) (CL9)
AT5G53170	Q9FGM0	ATP-dependent zinc metalloprotease FTSH 11, chloroplastic/mitochondrial (AtFTSH11) (EC 3.4.24.-)
AT5G53490	P81760	Thylakoid lumenal 17.4 kDa protein, chloroplastic (P17.4)
AT5G54180	Q9FK23	Transcription termination factor MTERF8, chloroplastic (Mitochondrial transcription termination factor 8) (Protein PLASTID TRANSCRIPTIONALLY ACTIVE 15)
AT5G54750	A0A178UUA0	Trafficking protein particle complex subunit
AT5G54800	Q9M5A9	Glucose-6-phosphate/phosphate translocator 1, chloroplastic (AtGPT1)
AT5G55240	Q9FLN9	Peroxygenase 2 (AtPXG2) (EC 1.11.2.3) (Caleosin-2) (Embryo-specific protein 2) (Putative embryo-specific protein 1 (ATS2))
AT5G55530	A0A178UCX4	(thale cress) hypothetical protein
AT5G55550	A0A1P8BF26	RNA-binding (RRM/RBD/RNP motifs) family protein
AT5G55910	Q9FG74	Serine/threonine-protein kinase D6PK (EC 2.7.11.1) (D6 protein kinase) (Serine/threonine-protein kinase 64) (AtPK64) (Serine/threonine-protein kinase AGC1-1)
AT5G56140	Q9FKT4	KH domain-containing protein At5g56140 (Quaking-like protein 2)
AT5G56190	A0A1P8BF16	Transducin/WD40 repeat-like superfamily protein
AT5G56290	Q9FMA3	Peroxisome biogenesis protein 5 (Peroxin-5) (AtPEX5) (Peroxisomal targeting signal type 1 receptor) (Pex5p)
AT5G57020	Q9LTR9	Glycylpeptide N-tetradecanoyltransferase 1 (EC 2.3.1.97) (Myristoyl-CoA:protein N-myristoyltransferase 1) (NMT 1) (Type I N-myristoyltransferase 1) (Peptide N-myristoyltransferase 1)
AT5G57330	A0A178UC08	glucose-6-phosphate 1-epimerase (EC 5.1.3.15)
AT5G57610	A0A178UE09	Protein kinase domain-containing protein
AT5G58070	Q9FGT8	Temperature-induced lipocalin-1 (AtTIL1)
AT5G58430	Q9FGH9	Exocyst complex component EXO70B1 (AtExo70b1) (Exocyst subunit Exo70 family protein B1)
AT5G58800	Q9LUX9	Probable NAD(P)H dehydrogenase (quinone) FQR1-like 3 (EC 1.6.5.2)
AT5G59140	Q9FIG0	Elongin-C
AT5G59540	Q9LTH7	1-aminocyclopropane-1-carboxylate oxidase homolog 12 (EC 1.14.-.-)
AT5G60990	Q8GY84	DEAD-box ATP-dependent RNA helicase 10 (EC 3.6.4.13) (Protein ENHANCER OF ASYMMETRIC LEAVES TWO)
AT5G61030	Q9FNR1	Glycine-rich RNA-binding protein 3, mitochondrial (AtGR-RBP3) (AtRBG3) (Mitochondrial RNA-binding protein 2a) (At-mRBP2a) (Organelle RRM domain-containing protein 3)
AT5G61330	A0A1P8BD18	rRNA processing protein-like protein
AT5G61960	Q8W4I9	Protein MEI2-like 1 (AML1) (MEI2-like protein 1)
AT5G62270	Q9LVA9	Small ribosomal subunit protein mS75 (Protein GAMETE CELL DEFECTIVE 1, mitochondrial) (AtGCD1)
AT5G62530	Q8VZC3	Delta-1-pyrroline-5-carboxylate dehydrogenase 12A1, mitochondrial (AtP5CDH) (P5C dehydrogenase) (EC 1.2.1.88) (Aldehyde dehydrogenase family 12 member A1) (L-glutamate gamma-semialdehyde dehydrogenase)
AT5G63110	Q9FML2	Histone deacetylase 6 (AtHDA6) (EC 3.5.1.98)
AT5G63180	Q93Z25	Probable pectate lyase 22 (EC 4.2.2.2)
AT5G63260	Q5RJC5	Zinc finger CCCH domain-containing protein 67 (AtC3H67) (Zinc finger CCCH domain-containing protein ZFN-like 5)
AT5G63320	Q9FGW9	Transcription factor GTE10 (Bromodomain-containing protein GTE10) (Nuclear protein X1) (Protein GLOBAL TRANSCRIPTION FACTOR GROUP E10)
AT5G63860	Q9FN03	Ultraviolet-B receptor UVR8 (Protein UV-B RESISTANCE 8) (RCC1 domain-containing protein UVR8)
AT5G64130	A0A178UQN9	(thale cress) hypothetical protein
AT5G64370	Q8H183	Beta-ureidopropionase (EC 3.5.1.6) (N-carbamoyl-beta-alanine amidohydrolase) (Protein PYRIMIDINE 3)
AT5G64730	A0A654GE44	WD repeat domain-containing protein 83
AT5G64860	Q9LV91	4-alpha-glucanotransferase DPE1, chloroplastic/amyloplastic (EC 2.4.1.25) (Amylomaltase) (Disproportionating enzyme) (D-enzyme) (Protein DISPROPORTIONATING ENZYME 1)
AT5G64940	Q93Y08	Protein ACTIVITY OF BC1 COMPLEX KINASE 8, chloroplastic (ABC1-LIKE KINASE 8) (EC 2.7.11.1) (ABC2 homolog protein 13) (AtATH13) (Oxidative stress-related ABC1-like protein 1, chloroplastic) (AtOSA1)
AT5G65780	Q9FYA6	Branched-chain-amino-acid aminotransferase 5, chloroplastic (Atbcat-5) (EC 2.6.1.42)
AT5G65860	A0A178UAE1	Protein arginine N-methyltransferase 2 (Protein-arginine N5-methyltransferase) (Type IV protein arginine N-methyltransferase)
AT5G65930	Q9FHN8	Kinesin-like protein KIN-14E (Kinesin-like calmodulin-binding protein) (Protein ZWICHEL)
AT5G65940	Q9LKJ1	3-hydroxyisobutyryl-CoA hydrolase 1 (EC 3.1.2.-) (EC 3.1.2.4) (CoA-thioester hydrolase CHY1)
AT5G66055	Q05753	Ankyrin repeat domain-containing protein, chloroplastic (AKRP) (Protein EMBRYO DEFECTIVE 2036)
AT5G66100	Q8RWR2	La-related protein 1B (AtLARP1b)
AT5G66120	Q8VYV7	3-dehydroquinate synthase, chloroplastic (EC 4.2.3.4)
AT5G66140	O24616	Proteasome subunit alpha type-7-B (20S proteasome alpha subunit D-2) (Proteasome component 6B) (Proteasome component 6C) (Proteasome subunit alpha type-4)
AT5G66530	A0A1P8BDF7	glucose-6-phosphate 1-epimerase (EC 5.1.3.15)
AT5G66860	Q9FKZ4	Ribosomal protein L25/Gln-tRNA synthetase, anti-codon-binding domain-containing protein (Uncharacterized protein At5g66860; MUD21.12)
AT5G67320	Q9FN19	WD40 repeat-containing protein HOS15 (HIGH OSMOTIC STRESS GENE EXPRESSION 15)
AT5G67530	Q9FJX0	Peptidyl-prolyl cis-trans isomerase CYP65 (AtCYP65) (PPIase CYP65) (EC 2.3.2.27) (EC 5.2.1.8) (Cyclophilin-65) (Peptidyl-prolyl cis-trans isomerase-like 2) (Plant U-box protein 49) (RING-type E3 ubiquitin transferase isomerase-like 2) (Rotamase) (U-box domain-containing protein 49)
ATCG00710	P56780	Photosystem II reaction center protein H (PSII-H) (Photosystem II 10 kDa phosphoprotein)
ATMG00090	Q95749	Small ribosomal subunit protein uS3m (Ribosomal protein S3, mitochondrial)
ATMG00290	Q31708	Small ribosomal subunit protein uS4m (Ribosomal protein S4, mitochondrial)
