# Supplementary material for: Functional framework of the kinetochore and spindle assembly checkpoint in Arabidopsis
Source: Plant Physiol. 2025 Sep 30;199(2):kiaf461. doi: 10.1093/plphys/kiaf461 (PMC12526889; doi:10.1093/plphys/kiaf461)
Supplement: kiaf461_Supplementary_Data [file kiaf461_supplementary_data.zip › Supplementary Table S2.xlsx]

## Sheet: GO biological process
	Analysis Type:	PANTHER Overrepresentation Test (Released 20240226)
	Annotation Version and Release Date:	GO Ontology database DOI: 10.5281/zenodo.10536401 Released 2024-01-17
	Analyzed List:	Client Text Box Input (Arabidopsis thaliana)
	Reference List:	Arabidopsis thaliana (all genes in database)
	Test Type:	FISHER
	Correction:	BONFERRONI
	Bonferroni count:	2706
	GO biological process complete	Arabidopsis thaliana - REFLIST (27475)	Client Text Box Input (859)	Client Text Box Input (expected)	Client Text Box Input (over/under)	Client Text Box Input (fold Enrichment)	Client Text Box Input (P-value)
	kinetochore organization (GO:0051383)	4	4	0.13	+	31.98	0.00257
	centromere complex assembly (GO:0034508)	10	5	0.31	+	15.99	0.0177
	aromatic amino acid family biosynthetic process (GO:0009073)	47	10	1.47	+	6.81	0.00416
	tRNA modification (GO:0006400)	68	12	2.13	+	5.64	0.00319
	tRNA processing (GO:0008033)	90	14	2.81	+	4.98	0.00207
	cellular modified amino acid metabolic process (GO:0006575)	122	16	3.81	+	4.19	0.00367
	amino acid biosynthetic process (GO:0008652)	154	18	4.81	+	3.74	0.00453
	alpha-amino acid biosynthetic process (GO:1901607)	163	19	5.1	+	3.73	0.00245
	tRNA metabolic process (GO:0006399)	173	19	5.41	+	3.51	0.00605
	RNA splicing, via transesterification reactions with bulged adenosine as nucleophile (GO:0000377)	228	24	7.13	+	3.37	0.000646
	RNA splicing, via transesterification reactions (GO:0000375)	228	24	7.13	+	3.37	0.000646
	peptidyl-amino acid modification (GO:0018193)	247	26	7.72	+	3.37	0.000206
	RNA splicing (GO:0008380)	277	29	8.66	+	3.35	4.17e-05
	alpha-amino acid metabolic process (GO:1901605)	267	27	8.35	+	3.23	0.000266
	amino acid metabolic process (GO:0006520)	380	38	11.88	+	3.2	9.4e-07
	mRNA splicing, via spliceosome (GO:0000398)	204	20	6.38	+	3.14	0.019
	mRNA metabolic process (GO:0016071)	446	39	13.94	+	2.8	2.52e-05
	organic acid biosynthetic process (GO:0016053)	442	38	13.82	+	2.75	6.14e-05
	carboxylic acid biosynthetic process (GO:0046394)	442	38	13.82	+	2.75	6.14e-05
	mRNA processing (GO:0006397)	316	27	9.88	+	2.73	0.00736
	ncRNA processing (GO:0034470)	376	32	11.76	+	2.72	0.000984
	RNA processing (GO:0006396)	772	65	24.14	+	2.69	1.46e-09
	sulfur compound metabolic process (GO:0006790)	331	26	10.35	+	2.51	0.0498
	ncRNA metabolic process (GO:0034660)	473	37	14.79	+	2.5	0.00101
	small molecule biosynthetic process (GO:0044283)	580	44	18.13	+	2.43	0.000217
	oxoacid metabolic process (GO:0043436)	900	63	28.14	+	2.24	1e-05
	organic acid metabolic process (GO:0006082)	901	63	28.17	+	2.24	1.02e-05
	gene expression (GO:0010467)	1756	121	54.9	+	2.2	5.74e-13
	carboxylic acid metabolic process (GO:0019752)	802	55	25.07	+	2.19	0.0002
	organic cyclic compound biosynthetic process (GO:1901362)	833	57	26.04	+	2.19	0.000111
	RNA metabolic process (GO:0016070)	1331	91	41.61	+	2.19	6.26e-09
	heterocycle biosynthetic process (GO:0018130)	675	46	21.1	+	2.18	0.00241
	aromatic compound biosynthetic process (GO:0019438)	737	50	23.04	+	2.17	0.00117
	embryo development (GO:0009790)	562	38	17.57	+	2.16	0.0306
	cellular nitrogen compound biosynthetic process (GO:0044271)	1188	79	37.14	+	2.13	9.73e-07
	organic cyclic compound metabolic process (GO:1901360)	2621	172	81.95	+	2.1	7.39e-18
	heterocycle metabolic process (GO:0046483)	2425	159	75.82	+	2.1	3.77e-16
	protein-containing complex organization (GO:0043933)	750	49	23.45	+	2.09	0.00478
	nucleic acid metabolic process (GO:0090304)	1721	111	53.81	+	2.06	8.63e-10
	cellular aromatic compound metabolic process (GO:0006725)	2513	162	78.57	+	2.06	8.58e-16
	organic substance biosynthetic process (GO:1901576)	3491	225	109.15	+	2.06	7.71e-24
	organonitrogen compound biosynthetic process (GO:1901566)	1304	84	40.77	+	2.06	1.23e-06
	cellular nitrogen compound metabolic process (GO:0034641)	2782	179	86.98	+	2.06	8.88e-18
	amide metabolic process (GO:0043603)	705	45	22.04	+	2.04	0.0212
	biosynthetic process (GO:0009058)	3611	229	112.9	+	2.03	1.61e-23
	cellular biosynthetic process (GO:0044249)	3385	214	105.83	+	2.02	2.21e-21
	small molecule metabolic process (GO:0044281)	1394	88	43.58	+	2.02	1.01e-06
	nucleobase-containing compound metabolic process (GO:0006139)	2107	129	65.87	+	1.96	3.48e-10
	macromolecule biosynthetic process (GO:0009059)	2212	132	69.16	+	1.91	1.21e-09
	cellular metabolic process (GO:0044237)	5931	319	185.43	+	1.72	1.29e-22
	nitrogen compound metabolic process (GO:0006807)	5499	293	171.93	+	1.7	2.31e-19
	organic substance metabolic process (GO:0071704)	7105	360	222.14	+	1.62	8.19e-22
	organonitrogen compound metabolic process (GO:1901564)	3895	195	121.78	+	1.6	2.6e-08
	metabolic process (GO:0008152)	7783	376	243.33	+	1.55	3.19e-19
	cellular component organization (GO:0016043)	2211	106	69.13	+	1.53	0.0268
	primary metabolic process (GO:0044238)	6507	310	203.44	+	1.52	2.83e-13
	cellular component organization or biogenesis (GO:0071840)	2594	123	81.1	+	1.52	0.009
	macromolecule metabolic process (GO:0043170)	4836	226	151.2	+	1.49	2.89e-07
	cellular process (GO:0009987)	10367	442	324.12	+	1.36	3.38e-13
	Unclassified (UNCLASSIFIED)	7850	233	245.43	-	0.95	0
