# Supplementary material for: Functional framework of the kinetochore and spindle assembly checkpoint in Arabidopsis
Source: Plant Physiol. 2025 Sep 30;199(2):kiaf461. doi: 10.1093/plphys/kiaf461 (PMC12526889; doi:10.1093/plphys/kiaf461)
Supplement: kiaf461_Supplementary_Data [file kiaf461_supplementary_data.zip › Supplementary Table S3.xlsx]

## Sheet: Table S3
	AGI code	Protein name	GO ID	AGI code	Protein name	GO ID		GO term
	AT5G61960	ML1	7049	AT4G27060	SPR2	8092		cell cycle (GO:0007049)
	AT5G07290	ML4	7049	AT4G26760	MAP65-2	007049, 0051301, 0007010, 0008092		cell division (GO:0051301)
	AT1G29400	ML5	7049	AT1G01950	KINUB	8092		cell population proliferation (GO:0008283)
	AT3G07160	CALS9	7049	AT5G47820	KIN4A	8092		chromosome segregation (GO:0007059)
	AT2G36850	CALS10	7049	AT3G16630	KIN13A	0007010, 0008092		DNA replication (GO:0006260)
	AT1G05180	AXR1	7049	AT3G16060	KIN13B	8092		chromosome organization (GO:0051276)
	AT5G42150	MJC20.26	7049	AT5G65930	KIN14E	0007010, 0008092		histone binding (GO:0042393)
	AT5G16440	IPP1	007049, 0007059	AT1G21980	PIP5K1	8092		chromatin organization (GO:0006325)
	AT3G19770	VPS9A	007049, 0051301	AT5G39080	MXF12.90	8092		cytoskeleton organization (GO:0007010)
	AT3G48750	CDKA;1	007049, 0051301, 0006260	AT3G52720	ACA1	8092		cytoskeletal protein binding (GO:0008092)
	AT5G03455	Cdc25-like	51301	AT3G20250	APUM5	8092
	AT1G78580	TPS1	51301	AT3G03380	DEGP7	8092
	AT1G30690	PATL4	51301	AT2G32850	AAK1	007049, 0007010, 0008092
	AT5G67320	HOS15	51301	AT3G55040	GSTL2	007049, 0051301, 0007059, 0008092
	AT3G21220	MKK5	51301	AT5G63110	HDA6	6325
	AT1G07370	PCNA1	6260	AT4G38130	HDA19	6325
	AT2G29570	PCNA2	6260	AT2G47620	SWI3A	6325
	AT5G27740	RFC3	6260	AT2G33610	SWI3B	6325
	AT2G24490	RPA2	6260	AT1G21700	SWI3C	6325
	AT5G26680	FEN1	6260	AT4G34430	SWI3D	6325
	AT5G44110	ABCI21	6260	AT3G17590	BSH	6325
	AT3G19740	P-loop containing NTP hydrolases superfamily protein	6260	AT5G04290	RDM3	6325
	AT1G30680	TWINKLE	0006260, 0051276	AT2G46700	CRK3	6325
	AT4G02610	TRPA1	0006260, 0051276	AT5G24430	CRK4	6325
	AT5G44730	HAD superfamily protein	0006260, 0051276	AT1G04870	PRMT10	6325
	AT5G46280	MCM3	0006260, 0051276	AT4G29510	PRMT11	6325
	AT1G08600	ATRX	51276	AT5G58800	FQRL3	6325
	AT2G42560	LEA25	51276	AT4G24840	COG2	6325
	AT1G74560	NRP1	42393	AT3G54360	NCA1	6325
	AT1G18800	NRP2	42393	AT3G26410	TRM11	6325
	AT3G11200	AL2	42393	AT3G49100	SRP9	6325
	AT3G11100	ENAP1	42393	AT2G20900	DGK5	6325
	AT4G37210	NASP	42393	AT2G04940	ABC1K8	6325
	AT3G14210	ESM1	42393	AT1G03350	BSD domain-containing protein	6325
	AT3G49660	WDR5A	42393	AT5G04510	PDPK1	6325
	AT3G03140	PWO1	42393	AT3G25840	Uncharacterized protein	6325
	AT1G73150	GTE3	42393	AT3G29160	KIN11	6325
	AT5G18410	PIR	7010	AT2G26980	CIPK3	6325
	AT5G49510	PFD3	7010	AT2G28930	PBL10	6325
	AT5G23290	PFD5	7010	AT5G20930	TOUSLED	6325
	AT1G29990	PFD6	0007010, 0008092	AT2G43410	FPA	6325
	AT2G19770	PRF5	0007010, 0008092	AT2G47210	SWC4	6325
	AT5G47870	RAD52-2	0007010, 0008092	AT5G64940	Phospholipid scramblase	6325
	AT4G33050	IQM1	0007010, 0008092	AT3G04910	WNK1	6325
	AT1G53460	expressed protein	0007010, 0008092	AT5G55910	D6PK	6325
	AT1G59910	FH7	0007010, 0008092	AT5G18190	Casein kinase-like protein	6325
	AT2G01750	MAP70-3	0007010, 0008092	AT3G54760	RRM1	6325
	AT1G54460	WDL2	0007010, 0008092	AT1G01140	CIPK9	6325
	AT5G08120	MBP2C	0007010, 0008092	AT4G03430	STA1	6325
