# Supplementary material for: Functional framework of the kinetochore and spindle assembly checkpoint in Arabidopsis
Source: Plant Physiol. 2025 Sep 30;199(2):kiaf461. doi: 10.1093/plphys/kiaf461 (PMC12526889; doi:10.1093/plphys/kiaf461)
Supplement: kiaf461_Supplementary_Data [file kiaf461_supplementary_data.zip › Supplementary Table S4.xlsx]

## Sheet: PTMs
ID		AGI code	UniProt	Num Unique	% Cov	Best Disc Score	Best Expect Val	m/z	z	Intensity	ppm	DB Peptide	Variable Mods	Protein Mods	Composition	bait	Fraction	RT	Spectrum	Score	Expect	Protein MW
1	KNL1	AT2G04235	A0A1P8B0P2	33	38.1	5.92	2.4e-10	1115.17	3	0	-0.48	FVSSPTNLSNATTSASENFVPLQDQEQHSK	Phospho@3|4|6|9	Phospho@606|607|609|612	1	1	L_E_F_231216_05_MZ_SK_kin_5	55.967	3	39	5.7e-10	134900
1	NUF2	AT1G61000	Q8RXJ0	30	58.4	6.13	9.8e-11	650.657	3	96958	-0.81	SQIVQSPDKLQGALEEK	Phospho@6=13	Phospho@243=13	1	1	L_E_F_231216_09_MZ_SK_kin_9 (2)	34.567	2	26.1	1.8e-05	50532
1	DSN1	AT3G27520	Q8LF87	13	50	5.61	8.9e-10	908.413	3	124725	-0.44	EFGGEDASKSPSSMLDQLLFTVER	Phospho@8|10	Phospho@133|135	1	1	L_E_F_231216_09_MZ_SK_kin_9 (2)	86.483	5	24.6	7.4e-06	22847.4

## Sheet: Spectra
KNL1
Phospho@606|607|609|612
NUF2
Phospho@243
DSN1
Phospho@133|135
