# Supplementary material for: Functional framework of the kinetochore and spindle assembly checkpoint in Arabidopsis
Source: Plant Physiol. 2025 Sep 30;199(2):kiaf461. doi: 10.1093/plphys/kiaf461 (PMC12526889; doi:10.1093/plphys/kiaf461)
Supplement: kiaf461_Supplementary_Data [file kiaf461_supplementary_data.zip › Supplementary Table S5.xlsx]

## Sheet: Table S5
	Primers used in this study.
	Purpose	Primer name	Sequence (5'-3')
	Universal primers for constructions
	pENTR4 linearization primers	pENTR4_linear_F	TCGAGATATCTAGACCCAGCTTTCTTG
		pENTR4_linear_R	CATGGTGGAGCCTGCTTTTTTGTAC
	Universal attB primers	attB1 adapter	GGGGACAAGTTTGTACAAAAAAGCAGGCT
		attB2 adapter	GGGGACCACTTTGTACAAGAAAGCTGGGT
	Cloning of GFP fusion constructs
	CENP-S	gDNA _CENP-S_F	aaaaagcaggctTACGGTAAGGGTCTATAACACTTGTTCG
		gDNA _CENP-S_R	agaaagctgggtTGTTATCTAACCCGGCTATCAGACCTAG
		Cter_SmaI_CENP-S_F	gggTAACTCTTCAAGCAGAGTGTAAATAC
		Cter_SmaI_CENP-S_R	gggCAGATCGGTCGTGATGCGAACG
	CENP-X	gDNA _CENP-X_F	aaaaagcaggctGATTCCTCTGTTTAGTAATCATAGATCG
		gDNA _CENP-X_R	agaaagctgggtTCCGCGTAAAGTTGACATTTTGAAGTTG
		Cter_SmaI_CENP-X_F	gggTAAGGTATGATTGAAAATAGCACATGC
		Cter_SmaI_CENP-X_R	gggAAAGTCCAGAAGAAGCTGGGGAAG
	CENP-O	gDNA _CENP-O_F	aaaaagcaggctATGAAAGGAAGACGCACATGGACTTTTG
		gDNA _CENP-O_R	agaaagctgggtTTCCGAGTGGAAATGTCATCCGTGAATC
		Cter_SmaI_CENP-O_F	gggTAAAAGTTGAAGCTGTGTGCAAAC
		Cter_SmaI_CENP-O_R	gggGCTTGGACTAGTCTGAAATAATTGCC
	CENP-C	gDNA _CENP-C_F	aaaaagcaggctTGACTCATGACTGAATCCTCTCTTCCTG
		gDNA _CENP-C_R	agaaagctgggtGGCTTGACTCTTGAGTCTCGAGTCTTTG
		Nter_SmaI_CENP-C_F	gggATGGCTGATGTGAGCCGGAGTTCAAG
		Nter_SmaI_CENP-C_R	gggCTAAATCACCGGAAAATTCCCCGGCGATG
	NDC80	gDNA _NDC80_F	aaaaagcaggctCCACAAATATCTTGTCCGATTTCGTTG
		gDNA _NDC80_R	agaaagctgggtCGCTTACCCAATCGCCTCAAATTCTTC
		Nter_SmaI_NDC80_F	gggATGAGAGGCGGAGCCGCGGGAAAGAGAA
		Nter_SmaI_NDC80_R	gggCTCTTTTTTGCTTTTTACAGATAAAGC
	NUF2	gDNA _NUF2_F	aaaaagcaggctGTGATTAGGGTCGATGGCAATGTCG
		gDNA _NUF2_R	agaaagctgggtTTCGGATCTCCGATGCACTTTTTCG
		Cter_SmaI_NUF2_F	gggTAAAGGACAAGGAAGGTCTGATTC
		Cter_SmaI_NUF2_R	gggGAGGCTTGGTAGAAACGCATCAAAC
	SPC24.1	gDNA _SPC24.1_F	aaaaagcaggctGTACCGTGTCGAATTCCACTGCGAATAC
		gDNA _SPC24.1_R	agaaagctgggtAAGCCTCATGTACCAGTGAAGATCCGAC
		Cter_SmaI_SPC24.1_F	gggTAAACATACTTGGCACCACTTCA
		Cter_SmaI_SPC24.1_R	gggTTGTTTGTTTATGATGCTCCAGATAC
	SPC24.2	gDNA _SPC24.2_F	aaaaagcaggctGAAGAGCACCAACAAGAGAGAGACCATG
		gDNA _SPC24.2_R	agaaagctgggtATTCATCGTCAACCGCTTGCCTAAGATC
		Cter_SmaI_SPC24.2_F	gggTAGCTTCTCCACTGAACTATTGGAC
		Cter_SmaI_SPC24.2_R	gggAGTAACAGTCCCCAAGTTTGCTATTCC
	SPC25	gDNA _SPC25_F	aaaaagcaggctTTATCGCGACATTGCAGGATGGAGG
		gDNA _SPC25_R	agaaagctgggtATGAGTTTGCACAACATCTCAAGG
		Cter_SmaI_SPC25_F	gggTGAAGGTGGAGCTCTGTTTTCC
		Cter_SmaI_SPC25_R	gggTTTCTTACCCTGTAACAAGTTAG
	MIS12	gDNA _MIS12_F	aaaaagcaggctTTTGGAGTTGGCTACGTAGGAGATAGC
		gDNA _MIS12_R	agaaagctgggtCGTCTGCTATGATAAATTGGTAACATGAAC
		Cter_SmaI_MIS12_F	gggTGAAAATTTGTTAACCTTTGCAGC
		Cter_SmaI_MIS12_R	gggCATCTTCCTTAACTCGGCTTGAAAC
	DSN1	gDNA _DSN1_F	aaaaagcaggctGTTGCGGTTAGCAGAGATGGAGAGAATG
		gDNA _DSN1_R	agaaagctgggtCTCAAGCGGAATCTGAAGAAGACTGACC
		Cter_SmaI_DSN1_F	gggTAACACTTAAATTAGTCCTCTTATGTG
		Cter_SmaI_DSN1_R	gggATCACCACAAAGCGATGCCATTAG
	NNF1	gDNA _NNF1_F	tttgtacaaaaaagcaggctGGTGAGACAATTATAGGAAGCGGTGGG
		gDNA _NNF1_R	tttgtacaagaaagctgggtTCATGCCAAGGCACAGCCTCTTTCACATG
		Cter_NaeI_NNF1_F	ggcTAGTTTCGAGAAAATTGCAATGAAG
		Cter_NaeI_NNF1_R	ggcTATTGGAGGTAGCTTGTCTTTTCC
	NSL1	gDNA _NSL1_F	aaaagcaggctccaccatgTCTACCAAGGGAGGAGATGCTTGAACG
		gDNA _NSL1_R	ctgggtctagatatctcgaGTGAGAAGAACGACGATGGTGGCGAC
		Cter_SmaI_NSL1_F	gggTGACTATTTCTCCTTCATGCTTAG
		Cter_SmaI_NSL1_R	gggGTTAATTCTTTGCCTTTTGAATGC
	KNL1	gDNA _KNL1_F	aaaaagcaggctTAGAACCGGAGCTTTATGTAAAGAC
		gDNA _KNL1_R	agaaagctgggtGGAATCCACTTATGGTGGTAACGTG
		Cter_SmaI_KNL1_F	gggTGATGTCTCATTTCGTAACACTC
		Cter_SmaI_KNL1_R	gggTCTCTTTTCTGATTGCAACGCTTTG
	ZWINT1	gDNA _ZWINT1_F	aaaagcaggctccaccatgTCCTAACGAGTCTCTAATACGTTCGTC
		gDNA _ZWINT1_R	ctgggtctagatatctcgaCCAATACCAGCACCAGAAGCTGTAGAC
		Cter_SmaI_ZWINT1_F	gggTGAGTACCAAGAACCACCTCAAGAG
		Cter_SmaI_ZWINT1_R	gggCTTTTGGGAGGATTTATTGGACTGG
	Yeast two-hybrid assay
	CENP-S	cDNA _CENP-S_F	aaaagcaggctccaccATGGACGTCGGAGGAGAAGACATAAGC
		cDNA _CENP-S_R	ctgggtctagatatctcgaTTACAGATCGGTCGTGATGCGAACGG
	CENP-X	cDNA _CENP-X_F	aaaagcaggctccaccATGGACGCGAACAATACCTTCGATTCTG
		cDNA _CENP-X_R	ctgggtctagatatctcgaTTAAAAGTCCAGAAGAAGCTGGGGAAG
	CENP-O	cDNA _CENP-O_F	aaaagcaggctccaccATGGGAGAAATGATTGTTTCAATGGACC
		cDNA _CENP-O_R	ctgggtctagatatctcgaTTAGCTTGGACTAGTCTGAAATAATTG
	CENP-C	cDNA _CENP-C_F	aaaagcaggctccaccATGGCTGATGTGAGCCGGAGTTCAAG
		cDNA _CENP-C_R	ctgggtctagatatctcgaTCAATGCAAGGCGGCAAAATCAACCAG
	NDC80	cDNA _NDC80_F	caaaaaagcaggctccaccATGAGAGGCGGAGCCGCGGGAAAG
		cDNA _NDC80_R	caagaaagctgggttGATACCAAGGTTCTTCTTGAAG
	NUF2	cDNA _NUF2_F	aaaagcaggctccaccATGTCAGCCTACGAGTACCCGAGG
		cDNA _NUF2_R	ctgggtctagatatctcgaTTAGAGGCTTGGTAGAAACGCATC
	SPC24.1	cDNA _SPC24.1_F	aaaagcaggctccaccATGGGAAATGCGTCGGAGAATTTCG
		cDNA _SPC24.1_R	ctgggtctagatatctcgaTTATTGTTTGTTTATGATGCTCCAG
	SPC24.2	cDNA _SPC24.2_F	aaaagcaggctccaccATGAGAGATCAGTCGAGGAATTTCG
		cDNA _SPC24.2_R	ctgggtctagatatctcgaCTATTGCCTGTTTATAATATCCCAAATAC
	SPC25	cDNA _SPC25_F	aaaagcaggctccaccATGGAACAAATTAGCAACATCGCTGGTG
		cDNA _SPC25_R	ctgggtctagatatctcgaTCATTTCTTACCCTTAAAGCGAGAAG
	MIS12	cDNA _MIS12_F	aaaagcaggctccaccATGGAAGGAAGCAAAAGCGAGGCAGTGTTC
		cDNA _MIS12_R	ctgggtctagatatctcgaTCACATCTTCCTTAACTCGGCTTGAAAC
	DSN1	cDNA _DSN1_F	aaaagcaggctccaccATGGACTCACCGATGTCAACGAGTTCC
		cDNA _DSN1_R	ctgggtctagatatctcgaTTAATCACCACAAAGCGATGCCATTAG
	NNF1	cDNA _NNF1_F	aaaagcaggctccaccATGGAGAAACCGGGTCATGAAACGGATATTG
		cDNA _NNF1_R	ctgggtctagatatctcgaCTATATTGGAGGTAGCTTGTCTTTTCC
	NSL1	cDNA _NSL1_F	aaaagcaggctccaccATGGAATCAATGGCTTCAGATCCCGAAC
		cDNA _NSL1_R	ctgggtctagatatctcgaTCAGTTAATTCTTTGCCTTTTGAATG
	KNL1	cDNA _KNL1_F	caaaaaagcaggctccaccATGGCATCGGAAAAGCCAGAAGATCC
		cDNA _KNL1_R	caagaaagctgggttTCATCTCTTTTCTGATTGCAACGCTTTGG
		cDNA _KNL1_350_F	aaaagcaggctccaccATGCTAGTTGAGAGCTTGTCAACCATTC
		cDNA _KNL1_410_R	caagaaagctgggttTCACGCATGCTTATCCCTGAGTACAC
		cDNA _KNL1_411_F	caaaaaagcaggctccaccGATATACCCATTACCAACTTGG
		cDNA _KNL1_450_R	ctgggtctagatatctcgaTCAGTCAACAGCATGGCTCAATGCACCAC
		cDNA _KNL1_786_R	caagaaagctgggttTCAAATATACTTTGTACTTCTCTCG
		cDNA _KNL1_787_F	caaaaaagcaggctccaccTCGAATTCAGTGATGGAACAC
		cDNA _KNL1_940_R	caagaaagctgggttTCAGCCAGTAGAACGGAAACCATGTTG
		cDNA _KNL1_941_F	caaaaaagcaggctccaccTTGTTAAATCCTGACCAAGCACAAG
	ZWINT1	cDNA _ZWINT1_F	aaaagcaggctccaccATGGAAGAAGAAACCCACGACGGATCTC
		cDNA _ZWINT1_R	ctgggtctagatatctcgaTCACTTTTGGGAGGATTTATTGGACTG
	MPS1	cDNA _MPS1_F	caaaaaagcaggctccaccATGGACAGGGAGGATAACCTTCC
		cDNA _MPS1_R	caagaaagctgggttCTAATTTTCTCCTTCAAGACCTTG
	BMF1	cDNA _BMF1_F	caaaaaagcaggctccaccATGACAATCGGTTACAGAGACGC
		cDNA _BMF1_R	caagaaagctgggttTTACGAAGAGCATAACGAGATGCG
	BMF2	cDNA _BMF2_F	caaaaaagcaggctccaccATGGCAGCCGAAACGAAGGTTCAGG
		cDNA _BMF2_R	caagaaagctgggttTCATCGTAGGAAGCTGTTGGGTGGG
	BUB3.1	cDNA _BUB3.1_F	caaaaaagcaggctccaccATGACGACTGTGACTCCGTCCG
		cDNA _BUB3.1_R	caagaaagctgggttCTACGCCGCAGGATTCGGGTATAC
	BUB3.2	cDNA _BUB3.2_F	caaaaaagcaggctccaccATGACTTTGGTGCCGGCCATTGGT
		cDNA _BUB3.2_R	caagaaagctgggttCTATACCGGGGGATTTGGGTATAC
	BUB3.3	cDNA _BUB3.3_F	aaaagcaggctccaccatgAGCGGAGATAGACTTGAATTTGAAAACC
		cDNA _BUB3.3_R	ctgggtctagatatctcgaTCAAAGCCTGTGTATGAACACTTGAGG
	MpCENP-C	cDNA _MpCENP-C_F	aaaagcaggctccaccATGGAGAGAAATAAGACAACAGAGCAGG
		cDNA _MpCENP-C_R	ctgggtctagatatctcgaCTAAATGGCCGCCAAGCGAACAAGTTC
	MpKNL1	cDNA _MpKNL1_F	aaaagcaggctccaccATGGAGACACCTCCGTTTGAGCAGAAGAG
		cDNA _MpKNL1_R	ctgggtctagatatctcgaTCAATCCACACGAATATCCCTGAGAG
	MpBMF	cDNA _MpBMF_F	aaaagcaggctccaccATGGAGTGGGAGTTGAGTAAGGAAAATG
		cDNA _MpBMF_R	ctgggtctagatatctcgaTTATCGGCGGCGGGACTCGAATATC
	BiFC assay
	Backbone linearization primers	pDEST_linear_F	TCGATAATTCCGATCCAGCCTAGG
		pDEST_linear_R	GAATTCgtaatcatgtcatagctg
	BiFC cassette primers	BiFC_cassette_F	atgacatgattacGAATTCtgagacttttcaacaaagggtaatatccgg
		BiFC_cassette_R	GCTGGATCGGAATTATCGAccgatctagtaacatagatgacacc
	MIS12 without stop codon	cDNA _MIS12_F	aaaagcaggctccaccATGGAAGGAAGCAAAAGCGAGGCAGTGTTC
		cDNA _MIS12_woS_R	ctgggtctagatatctcgaCATCTTCCTTAACTCGGCTTGAAAC
	DSN1 without stop codon	cDNA _DSN1_F	aaaagcaggctccaccATGGACTCACCGATGTCAACGAGTTCC
		cDNA _DSN1_woS_R	ctgggtctagatatctcgaATCACCACAAAGCGATGCCATTAG
	NNF1 without stop codon	cDNA _NNF1_F	aaaagcaggctccaccATGGAGAAACCGGGTCATGAAACGGATATTG
		cDNA _NNF1_woS_R	ctgggtctagatatctcgaTATTGGAGGTAGCTTGTCTTTTCC
	NSL1 without stop codon	cDNA _NSL1_F	aaaagcaggctccaccATGGAATCAATGGCTTCAGATCCCGAAC
		cDNA _NSL1_woS_R	ctgggtctagatatctcgaGTTAATTCTTTGCCTTTTGAATG
	GUS without stop codon	GUS_F	aaaagcaggctccaccatgTTACGTCCTGTAGAAACCCCAACC
		GUS_woS_R	ctgggtctagatatctcgaTTGTTTGCCTCCCTGCTGCGGTTTTTC
	KNL1 without stop codon	cDNA _KNL1_F	caaaaaagcaggctccaccATGGCATCGGAAAAGCCAGAAGATCC
		cDNA _KNL1_woS_R	caagaaagctgggttTCTCTTTTCTGATTGCAACGCTTTGG
	MPS1 without stop codon	cDNA _MPS1_F	caaaaaagcaggctccaccATGGACAGGGAGGATAACCTTCC
		cDNA _MPS1_woS_R	caagaaagctgggttATTTTCTCCTTCAAGACCTTG
	CRISPR
	CRISPR for CENP-O	CENP-O_CRISPR_F	attgCTTGCTCGTGTTGTATCCAG
		CENP-O_CRISPR_R	aaacCTGGATACAACACGAGCAAG
	Genotyping
	T-DNA of cenp-o-1 (SALK_149069)	CENP-O_T-DNA_check_R	TTATCAGAATCCCTAAAATGAATGATC
		SALK_LBb1.3	ATTTTGCCGATTTCGGAAC
	WT of CENP-O	CENP-O_T-DNA_check_F	GTAGACCCAGTTATTTTCTGATGTCTC
		CENP-O_T-DNA_check_R	TTATCAGAATCCCTAAAATGAATGATC
	ACT8	ACT8_F	ATGAAGATTAAGGTCGTGGCA
		ACT8_R	TCCGAGTTTGAAGAGGCTAC
	RT-PCR
	CENP-O	CENP-O_RT_F	Same as cDNA _CENP-O_F
		CENP-O_RT_R	Same as cDNA _CENP-O_R
	ACT8	ACT8_RT_F	Same as ACT8_F
		ACT8_RT_R	Same as ACT8_R
